# Supplementary material for: Impact of Antioxidant Feed and Growth Manipulation on the Redox Regulation of Atlantic Salmon Smolts
Source: Antioxidants (Basel). 2022 Aug 30;11(9):1708. doi: 10.3390/antiox11091708 (PMC9495322; doi:10.3390/antiox11091708)
Supplement: Supplementary file 1 [file antioxidants-11-01708-s001.zip]

Archive with 1 entries (1 files):
- antioxidants-1845211-supplementary.xlsx
