# Supplementary material for: Impact of Antioxidant Feed and Growth Manipulation on the Redox Regulation of Atlantic Salmon Smolts
Source: Antioxidants (Basel). 2022 Aug 30;11(9):1708. doi: 10.3390/antiox11091708 (PMC9495322; doi:10.3390/antiox11091708)
Supplement: Supplementary file 1 [file antioxidants-11-01708-s001.zip › antioxidants-1845211-supplementary.xlsx]

## Sheet: Gene_list_ros_redox
gene_name	NCBI_gene_id	NCBI_gene_symbol	NCBI_gene_name	gene_group
sod1	100136454	sod1	superoxide dismutase 1, soluble	Antioxidant
sod1	106604042	LOC106604042	superoxide dismutase [Cu-Zn]-like	Antioxidant
sod2	106571763	sod2	superoxide dismutase 2, mitochondrial	Antioxidant
sod3	100195733	sod3	superoxide dismutase 3	Antioxidant
gpx1	106566059	gpx1a	glutathione peroxidase 1a	Antioxidant
gpx2	106599759	gpx2	glutathione peroxidase 2	Antioxidant
gpx2	106565574	LOC106565574	glutathione peroxidase 2-like	Antioxidant
gpx2	106583190	LOC106583190	glutathione peroxidase 2-like	Antioxidant
gpx3	106612297	gpx3	glutathione peroxidase 3	Antioxidant
gpx3	106604151	LOC106604151	glutathione peroxidase 3-like	Antioxidant
gpx4	100286663	gpx4	Probable phospholipid hydroperoxide glutathione peroxidase	Antioxidant
gpx4	106614001	LOC106614001	phospholipid hydroperoxide glutathione peroxidase, mitochondrial-like	Antioxidant
gpx4	100194734	LOC100194734	phospholipid hydroperoxide glutathione peroxidase mitochondrial	Antioxidant
gpx4	106573579	gpx4a	glutathione peroxidase¬†4a	Antioxidant
gpx6	106577309	LOC106577309	glutathione peroxidase 6-like	Antioxidant
gpx6	106596058	LOC106596058	glutathione peroxidase 6-like	Antioxidant
gpx7	100195860	gpx7	glutathione peroxidase 7	Antioxidant
gpx8	106585933	gpx8	glutathione peroxidase 8 (putative)	Antioxidant
gpx8	106570901	LOC106570901	probable glutathione peroxidase 8	Antioxidant
selenop	106585199	selenop	selenoprotein P	Antioxidant
selenop2	106569257	selenop2	selenoprotein P2	Antioxidant
cat	100195273	cat	catalase	Antioxidant
cat	106586175	LOC106586175	catalase-like	Antioxidant
cat	106564824	LOC106564824	catalase-like	Antioxidant
ucp2	106603348	LOC106603348	mitochondrial uncoupling protein 2	Antioxidant
ucp2	106581201	LOC106581201	mitochondrial uncoupling protein 2	Antioxidant
ucp2	106603347	LOC106603347	mitochondrial uncoupling protein 2	Antioxidant
ucp2	106567822	LOC106567822	mitochondrial¬†uncoupling¬†protein 2	Antioxidant
ucp2	106610252	ucp1	mitochondrial¬†uncoupling¬†protein 2-like	Antioxidant
nqo1	106586568	LOC106586568	NAD(P)H¬†dehydrogenase¬†[quinone]¬†1	Antioxidant
nqo1	106587985	LOC106587985	NAD(P)H¬†dehydrogenase¬†[quinone]¬†1	Antioxidant
nqo1	106582049	LOC106582049	NAD(P)H¬†dehydrogenase¬†[quinone]¬†1-like	Antioxidant
nqo1	106592157	LOC106592157	NAD(P)H¬†dehydrogenase¬†[quinone]¬†1-like	Antioxidant
mt	100196309	mt	metallothionein	Antioxidant
mta	100136589	LOC100136589	metallothionein A	Antioxidant
mtb	100136581	LOC100136581	metallothionein B	Antioxidant
msra	100195865	msra	methionine sulfoxide reductase A	Antioxidant
msra	106610664	si:ch1073-358c10.1	peptide¬†methionine¬†sulfoxide¬†reductase¬†MsrA 1-like	Antioxidant
msrb1	106589567	LOC106589567	methionine-R-sulfoxide reductase B1-A-like	Antioxidant
msrb1	106606701	LOC106606701	methionine-R-sulfoxide reductase B1-A-like	Antioxidant
msrb2	106590537	msrb2	methionine sulfoxide reductase B2	Antioxidant
msrb2	106578379	LOC106578379	MSRB2, methionine-R-sulfoxide reductase B2, mitochondrial-like	Antioxidant
msrb3	106576618	LOC106576618	methionine-R-sulfoxide reductase B3-like	Antioxidant
msrb3	106599514	LOC106599514	methionine-R-sulfoxide reductase B3-like	Antioxidant
txn	106608859	txn	thioredoxin	Thiol oxidoreductase
txn	106577817	LOC106577817	thioredoxin-like	Thiol oxidoreductase
txnl1	100194594	txnl1	thioredoxin like 1	Thiol oxidoreductase
txnl1	106572199	LOC106572199	thioredoxin-like protein 1	Thiol oxidoreductase
txn2	106607030	LOC106607030	thioredoxin, mitochondrial-like	Thiol oxidoreductase
txn2	106601338	LOC106601338	thioredoxin, mitochondrial-like	Thiol oxidoreductase
txnl4a	106570226	LOC106570226	thioredoxin-like protein 4A	Thiol oxidoreductase
txnl4a	106570228	LOC106570228	thioredoxin-like protein 4A	Thiol oxidoreductase
txnl4a	106588575	LOC106588575	thioredoxin-like protein 4A	Thiol oxidoreductase
txnl4a	106588588	LOC106588588	thioredoxin-like protein 4A	Thiol oxidoreductase
txnl4b	100195698	txnl4b	thioredoxin-like 4B	Thiol oxidoreductase
txnrd1	106583642	LOC106583642	thioredoxin reductase 1, cytoplasmic-like	Thiol oxidoreductase
txnrd1	106565239	LOC106565239	thioredoxin reductase 1, cytoplasmic-like	Thiol oxidoreductase
txnrd1	106609375	LOC106609375	thioredoxin reductase 1, cytoplasmic-like	Thiol oxidoreductase
txnrd2	106580542	LOC106580542	thioredoxin reductase 2, mitochondrial-like	Thiol oxidoreductase
txnrd2	106585093	txnrd2.2	thioredoxin reductase 2, tandem duplicate 2	Thiol oxidoreductase
txnip	100195402	txnip	thioredoxin interacting protein	Thiol oxidoreductase
txnip	106570200	LOC106570200	thioredoxin-interacting protein-like	Thiol oxidoreductase
txnip	106605448	LOC106605448	thioredoxin-interacting protein-like	Thiol oxidoreductase
txnip	106580182	LOC106580182	thioredoxin-interacting protein-like	Thiol oxidoreductase
srxn1	106567196	srxn1	sulfiredoxin¬†1 homolog (S. cerevisiae)	Thiol oxidoreductase
glrx	100195272	zgc:152951	glutaredoxin (thioltransferase)	Thiol oxidoreductase
glrx	106565191	glrx	glutaredoxin (thioltransferase)	Thiol oxidoreductase
glrx1	100196218	glrx1	Glutaredoxin-1	Thiol oxidoreductase
glrx2	106560303	glrx2	glutaredoxin 2	Thiol oxidoreductase
glrx3	106613720	glrx3	glutaredoxin 3	Thiol oxidoreductase
glrx3	106593871	LOC106593871	glutaredoxin 3-like	Thiol oxidoreductase
glrx3	106592187	LOC106592187	glutaredoxin-3-like	Thiol oxidoreductase
glrx3	106577336	LOC106577336	glutaredoxin-3-like	Thiol oxidoreductase
glrx5	100196203	glrx5	glutaredoxin 5 homolog (S. cerevisiae)	Thiol oxidoreductase
grxcr	106600617	LOC106600617	glutaredoxin domain-containing cysteine-rich protein 1-like	Thiol oxidoreductase
grxcr	106604477	grxcr1a	glutaredoxin and cysteine rich domain containing 1 a	Thiol oxidoreductase
grxcr	106600592	grxcr1b	glutaredoxin and cysteine rich domain containing 1 b	Thiol oxidoreductase
grxcr	106603862	LOC106603862	glutaredoxin domain-containing cysteine-rich protein 2-like	Thiol oxidoreductase
prdx	100196357	tdx	Peroxiredoxin	Thiol oxidoreductase
prdx	106607009	LOC106607009	peroxiredoxin-like	Thiol oxidoreductase
prdx1	100195794	prdx1	peroxiredoxin 1	Thiol oxidoreductase
prdx1	106564567	LOC106564567	peroxiredoxin-1-like	Thiol oxidoreductase
prdx1	106600402	LOC106600402	peroxiredoxin-1-like	Thiol oxidoreductase
prxl2b	106582827	prxl2b	peroxiredoxin like 2B	Thiol oxidoreductase
prxl2c	106580613	prxl2c	peroxiredoxin like 2C	Thiol oxidoreductase
prdx3	106604727	prdx3	peroxiredoxin 3	Thiol oxidoreductase
prdx4	106603063	prdx4	peroxiredoxin 4	Thiol oxidoreductase
prdx4	106563587	LOC106563587	peroxiredoxin-4-like	Thiol oxidoreductase
prdx4	106590480	LOC106590480	peroxiredoxin-4-like	Thiol oxidoreductase
prdx5	106603145	LOC106603145	peroxiredoxin-5, mitochondrial-like	Thiol oxidoreductase
prdx5	106563481	LOC106563481	peroxiredoxin-5, mitochondrial-like	Thiol oxidoreductase
prdx6	106584278	prdx6	peroxiredoxin 6	Thiol oxidoreductase
prdx6	106569414	LOC106569414	peroxiredoxin 6	Thiol oxidoreductase
prdx6	106613478	LOC106613478	peroxiredoxin-6-like	Thiol oxidoreductase
gr	106604481	gsr	glutathione reductase	GSH synthesis/recycling
gclc	100196780	gclc	glutamate-cysteine ligase, catalytic subunit	GSH synthesis/recycling
gclc	106612605	LOC106612605	glutamate--cysteine ligase catalytic subunit-like	GSH synthesis/recycling
gclr	100380821	gsh0	Glutamate--cysteine ligase regulatory subunit	GSH synthesis/recycling
gclr	106584335	LOC106584335	glutamate--cysteine ligase regulatory subunit-like	GSH synthesis/recycling
gss	106572074	gss	glutathione synthetase	GSH synthesis/recycling
g6pd	106571947	g6pd	glucose-6-phosphate dehydrogenase	GSH synthesis/recycling
g6pd	100196702	LOC100196702	glucose-6-phosphate dehydrogenase	GSH synthesis/recycling
pgc-1Œ±	106608616	LOC106608616	peroxisome proliferator-activated receptor gamma coactivator 1-alpha-like	Redox system transcription factors
pgc-1Œ±	106577610	LOC106577610	peroxisome proliferator-activated receptor gamma coactivator 1-alpha-like	Redox system transcription factors
nrf2	100194778	nf2l2	Nuclear factor erythroid 2-related factor 2	Redox system transcription factors
nrf2	106575067	LOC106575067	nuclear factor erythroid 2-related factor 2-like	Redox system transcription factors
nrf2	106586247	LOC106586247	nuclear factor erythroid 2-related factor 2-like	Redox system transcription factors
keap1	106590064	LOC106590064	kelch-like ECH-associated protein 1	Redox system transcription factors
keap1	106564503	LOC106564503	kelch-like ECH-associated protein 1	Redox system transcription factors
keap1	106597457	LOC106597457	kelch-like ECH-associated protein 1	Redox system transcription factors
keap1	106597386	LOC106597386	kelch-like ECH-associated protein 1	Redox system transcription factors
keap1	106575409	LOC106575409	kelch-like ECH-associated protein 1	Redox system transcription factors
keap1	106574506	keap1a	kelch-like ECH-associated protein 1a	Redox system transcription factors
nox1	106604810	nox1	NADPH oxidase 1	NADPH oxidase family
nox4	106581414	nox4	NADPH oxidase 4	NADPH oxidase family
nox5	106560762	nox5	NADPH oxidase, EF-hand calcium binding domain 5	NADPH oxidase family
noxa1	106585217	noxa1	NADPH oxidase activator 1	NADPH oxidase family
noxo1	106589248	LOC106589248	NADPH oxidase organizer 1-like	NADPH oxidase family
noxo1	106601740	LOC106601740	NADPH oxidase organizer 1-like	NADPH oxidase family
noxo1	106606647	LOC106606647	NADPH oxidase organizer 1-like	NADPH oxidase family
noxo1	106610051	LOC106610051	NADPH oxidase organizer 1-like	NADPH oxidase family
duox2	106584699	duox2	dual oxidase 2	NADPH oxidase family
duox2	106584698	LOC106584698	dual oxidase 2-like	NADPH oxidase family
duox2	106591569	LOC106591569	dual oxidase 2-like	NADPH oxidase family
duox2	106590794	LOC106590794	dual oxidase 2-like	NADPH oxidase family
duox2	106561775	LOC106561775	dual oxidase 2-like	NADPH oxidase family
ncf1	100306811	ncf1	neutrophil cytosolic factor 1	NADPH oxidase family
ncf1	100270810	LOC100270810	neutrophil cytosolic factor 1	NADPH oxidase family
ncf2	100270811	ncf2	neutrophil cytosolic factor 2	NADPH oxidase family
ncf2	106579561	LOC106579561	neutrophil cytosol factor 2-like	NADPH oxidase family
cybb	100270807	cybb	cytochrome b-245, beta polypeptide	NADPH oxidase family
cybb	106611713	LOC106611713	cytochrome b-245 heavy chain-like	NADPH oxidase family
cybb	106575674	LOC106575674	cytochrome b-245 heavy chain-like	NADPH oxidase family
cyba	106587384	LOC106587384	cytochrome b-245 light chain-like	NADPH oxidase family
cyba	106562274	LOC106562274	cytochrome b-245 light chain-like	NADPH oxidase family
spd2a	100286405	spd2a	SH3 and PX domain-containing protein 2A	NADPH oxidase family
hsf1	106570424	hsf1	heat shock transcription factor 1	Heat shock protein
hsf1	106573731	LOC106573731	heat shock factor protein 1-like	Heat shock protein
hsf1	106588963	LOC106588963	heat shock factor protein 1-like	Heat shock protein
hsf1	106560841	LOC106560841	heat shock¬†factor protein 1-like	Heat shock protein
hsf2	100380619	hsf2	heat shock transcription factor 2	Heat shock protein
hsf2	106571372	LOC106571372	heat shock factor protein 2-like	Heat shock protein
hsf5	106603959	hsf5	heat shock transcription factor family member 5	Heat shock protein
hsbp1	106573700	LOC106573700	heat shock factor-binding protein 1-like	Heat shock protein
hsbp1	106561110	LOC106561110	heat shock factor-binding protein 1-like	Heat shock protein
hsf2bp	106574756	hsf2bp	heat shock transcription factor 2 binding protein	Heat shock protein
hsf2bp	106574676	LOC106574676	heat shock factor 2-binding protein-like	Heat shock protein
hsf2bp	106595116	LOC106595116	heat shock factor 2-binding protein-like	Heat shock protein
hsp30	100195939	hsp30	Heat shock protein 30	Heat shock protein
hsp30	106598764	LOC106598764	heat shock protein 30	Heat shock protein
hsp30	106598773	LOC106598773	heat shock protein 30	Heat shock protein
hsp30	106563459	LOC106563459	heat shock protein 30-like	Heat shock protein
hsp30	106598236	LOC106598236	heat shock protein 30-like	Heat shock protein
hsp30	106563452	LOC106563452	heat shock protein 30-like	Heat shock protein
hsp30	106568145	LOC106568145	heat shock protein 30-like	Heat shock protein
hsp30	106568254	LOC106568254	heat shock protein 30-like	Heat shock protein
hsp30	106598096	LOC106598096	heat shock protein 30-like	Heat shock protein
hsp30	106598765	LOC106598765	heat shock protein 30-like	Heat shock protein
hsp30	106598772	LOC106598772	heat shock protein 30-like	Heat shock protein
hsp30	106599147	LOC106599147	heat shock protein 30-like	Heat shock protein
hsp30	106599502	LOC106599502	heat shock protein 30-like	Heat shock protein
hsp30	106599622	LOC106599622	heat shock protein 30-like	Heat shock protein
hsp30	106599686	LOC106599686	heat shock protein 30-like	Heat shock protein
hsp30	106599689	LOC106599689	heat shock protein 30-like	Heat shock protein
hsp30	106600230	LOC106600230	heat shock protein 30-like	Heat shock protein
dnajb1a	100195023	dnajb1a	DnaJ heat shock protein family (Hsp40) member B1a	Heat shock protein
dnajb6b	100286695	dnajb6b	DnaJ heat shock protein family (Hsp40) member B6b	Heat shock protein
dnaja2	106561997	dnaja2	DnaJ heat shock protein family (Hsp40) member A2	Heat shock protein
dnajb13	106567821	dnajb13	DnaJ heat shock protein family (Hsp40) member B13	Heat shock protein
dnajc21	106568485	dnajc21	DnaJ heat shock protein family (Hsp40) member C21	Heat shock protein
dnajc5b	106569113	dnajc5b	DnaJ heat shock protein family (Hsp40) member C5 beta	Heat shock protein
dnajb5	106585014	dnajb5	DnaJ heat shock protein family (Hsp40) member B5	Heat shock protein
dnajb4	106596367	dnajb4	DnaJ heat shock protein family (Hsp40) member B4	Heat shock protein
dnajb12a	106608494	dnajb12a	DnaJ heat shock protein family (Hsp40) member B12a	Heat shock protein
dnajc2	106609774	dnajc2	DnaJ heat shock protein family (Hsp40) member C2	Heat shock protein
hsp60	106586369	LOC106586369	60 kDa heat shock protein, mitochondrial	Heat shock protein
hsp60	100136430	LOC100136430	60 kDa heat shock protein, mitochondrial	Heat shock protein
hspa8	100194521	hspa8	heat shock protein 8	Heat shock protein
hspa8	100196655	hsc70	heat shock cognate 70	Heat shock protein
hspa8	100136410	hsp70	heat shock cognate 70-kd protein	Heat shock protein
hspa8	106603659	LOC106603659	heat shock cognate 70 kDa protein	Heat shock protein
hspa8	106567641	LOC106567641	heat shock cognate 70 kDa protein-like	Heat shock protein
hspa8	106613013	LOC106613013	heat shock cognate 70 kDa protein-like	Heat shock protein
hspa8	100286711	hsp7c	Heat shock cognate 71 kDa protein	Heat shock protein
hspa8	106577996	LOC106577996	heat shock cognate 71 kDa protein-like	Heat shock protein
hspa9	106604950	LOC106604950	stress-70 protein, mitochondral	Heat shock protein
hspa1b	106566386	hspa1b	heat shock protein family A (Hsp70) member 1B	Heat shock protein
hspa12al	106606490	LOC106606490	heat shock 70 kDa protein 12A-like	Heat shock protein
hspa12b	106578073	hspa12b	heat shock protein 12B	Heat shock protein
hspa12bl	106592724	LOC106592724	heat shock 70 kDa protein 12B-like	Heat shock protein
hspa13	106613070	hspa13	heat shock protein 70 family, member 13	Heat shock protein
hsp70	106596195	LOC106596195	heat shock 70 kDa protein	Heat shock protein
hsp70	106599929	LOC106599929	heat shock 70 kDa protein-like	Heat shock protein
hsp70	106572869	LOC106572869	heat shock 70 kDa protein-like	Heat shock protein
hsp70	106597682	LOC106597682	heat shock 70 kDa protein-like	Heat shock protein
hsp70	106598038	LOC106598038	heat shock 70 kDa protein-like	Heat shock protein
hsp70	106599475	LOC106599475	heat shock 70 kDa protein-like	Heat shock protein
hsp70	106600667	LOC106600667	heat shock 70 kDa protein-like	Heat shock protein
hsp70	106600736	LOC106600736	heat shock 70 kDa protein-like	Heat shock protein
hsp70	106601018	LOC106601018	heat shock 70 kDa protein-like	Heat shock protein
hsp70	106607232	LOC106607232	heat shock 70 kDa protein-like	Heat shock protein
hsp70	106607282	LOC106607282	heat shock 70 kDa protein-like	Heat shock protein
hsp70	106607283	LOC106607283	heat shock 70 kDa protein-like	Heat shock protein
hsp70	106607284	LOC106607284	heat shock 70 kDa protein-like	Heat shock protein
hspa4	100380717	LOC100380717	heat shock 70 kDa protein 4	Heat shock protein
hspa4	106567497	LOC106567497	heat shock 70 kDa protein 4-like	Heat shock protein
hspa4	106603853	LOC106603853	heat shock 70 kDa protein 4-like	Heat shock protein
hspa4	106604228	LOC106604228	heat shock 70 kDa protein 4-like	Heat shock protein
hspa4	106597416	LOC106597416	heat shock 70 kDa protein 4L-like	Heat shock protein
hspa4	106599778	LOC106599778	heat shock 70 kDa protein 4L-like	Heat shock protein
hspa4	106610995	LOC106610995	heat shock 70 kDa protein 4L-like	Heat shock protein
hsp7e	100380711	LOC100380711	heat shock 70 kDa protein 14	Heat shock protein
hsp7e	106595188	LOC106595188	heat shock 70 kDa protein 14-like	Heat shock protein
trap1	106606510	LOC106606510	heat shock protein 75 kDa, mitochondrial-like	Heat shock protein
hsp90b1	106609356	hsp90b1	heat shock protein 90	Heat shock protein
hsp90ab1	100136360	hsp90ab1	heat shock protein 90, alpha (cytosolic), class B member 1	Heat shock protein
hs90b	100286534	hs90b	Heat shock protein HSP 90-beta	Heat shock protein
hs90a	100380418	hs90a	Heat shock protein HSP 90-alpha	Heat shock protein
hs90a	106608136	LOC106608136	heat shock protein HSP 90-alpha-like	Heat shock protein
hs90a1	106608137	LOC106608137	heat shock protein HSP 90-alpha 1	Heat shock protein
hs90a1	106571588	LOC106571588	heat shock protein HSP 90-alpha 1-like	Heat shock protein
Hopl	106577237	LOC106577237	hsp70-Hsp90 organizing protein-like	Heat shock protein
stip1	106563457	LOC106563457	stress-induced-phosphoprotein 1-like	Heat shock protein
stip1	106564362	LOC106564362	stress-induced-phosphoprotein 1-like	Heat shock protein
stip1	106603127	LOC106603127	stress-induced-phosphoprotein 1-like	Heat shock protein
hpbp1	100194918	hpbp1	Hsp70-binding protein 1	Heat shock protein
hpbp1	106606384	LOC106606384	hsp70-binding protein 1-like	Heat shock protein
ahsa1	106607651	LOC106607651	activator of 90 kDa heat shock protein ATPase homolog 1-like	Heat shock protein
ahsa1	106571686	ahsa1a	AHA1, activator of heat shock protein ATPase homolog 1a	Heat shock protein
aqp3	106585799	aqp3a	aquaporin 3a	Aquaporin
aqp3	106567539	aqp3b	aquaporin 3b	Aquaporin
aqp3	106563146	LOC106563146	aquaporin-3-like	Aquaporin
aqp3	106580153	LOC106580153	aquaporin-3-like	Aquaporin
aqp3	106588140	LOC106588140	aquaporin-3-like	Aquaporin
aqp5	106600972	LOC106600972	aquaporin-5-like	Aquaporin
aqp5	106607404	LOC106607404	aquaporin-5-like	Aquaporin
aqp8	106589558	aqp8a.1	aquaporin 8a, tandem duplicate 2	Aquaporin
aqp8	106589559	aqp8a.2	aquaporin 8a, tandem duplicate 2	Aquaporin
aqp8	100380791	aqp8	aquaporin 8	Aquaporin
aqp8	106609622	LOC106609622	aquaporin-8-like	Aquaporin
aqp8	106601837	LOC106601837	aquaporin-8-like	Aquaporin
aqp8	106606680	LOC106606680	aquaporin-8-like	Aquaporin
aqp8	106606691	LOC106606691	aquaporin-8-like	Aquaporin
aqp8	106609282	LOC106609282	aquaporin-8-like	Aquaporin
aqp9	106562200	aqp9	aquaporin 9	Aquaporin
aqp9	106561752	LOC106561752	aquaporin-9-like	Aquaporin
aqp9	106584734	LOC106584734	aquaporin-9-like	Aquaporin
aqp9	106587344	LOC106587344	aquaporin-9-like	Aquaporin
aqp9	106595008	LOC106595008	aquaporin-9-like	Aquaporin
aqp9	106595412	LOC106595412	aquaporin-9-like	Aquaporin
aqp11	106603711	LOC106603711	aquaporin-11-like	Aquaporin
aqp11	106612880	LOC106612880	aquaporin-11-like	Aquaporin
tp53	106602901	tp53	tumor protein p53	DNA damage and repair
gadd45a	106560326	LOC106560326	growth arrest and DNA damage-inducible protein GADD45 alpha-like	DNA damage and repair
gadd45a	106568974	LOC106568974	growth arrest and DNA damage-inducible protein GADD45 alpha-like	DNA damage and repair
gadd45a	106598934	LOC106598934	growth arrest and DNA damage-inducible protein GADD45 alpha-like	DNA damage and repair
gadd45a	106584172	LOC106584172	growth arrest and DNA damage-inducible protein GADD45 alpha-like	DNA damage and repair
atm	106612994	atm	ATM serine/threonine kinase	DNA damage and repair
atr	106591441	atr	ATR serine/threonine kinase	DNA damage and repair
ogg1	100195518	ogg1	8-oxoguanine¬†DNA¬†glycosylase	DNA damage and repair
xrcc1	106605164	LOC106605164	DNA repair protein XRCC1	DNA damage and repair
xrcc1	106582635	LOC106582635	DNA repair protein XRCC1	DNA damage and repair
cdkn1a	106565657	cdkn1a	cyclin-dependent kinase inhibitor 1A¬†	DNA damage and repair
cdk2	100196712	cdk2	cyclin-dependent kinase 2	DNA damage and repair
cdk2	106565437	LOC106565437	cyclin-dependent kinase 2-like	DNA damage and repair
pcna	106580445	LOC106580445	proliferating cell nuclear antigen	DNA damage and repair
pcna	106585071	LOC106585071	proliferating cell nuclear antigen	DNA damage and repair
bcl2	106569189	LOC106569189	apoptosis regulator Bcl-2-like	Apoptosis
bcl2	106579593	LOC106579593	apoptosis regulator Bcl-2-like	Apoptosis
bcl2	106590353	LOC106590353	apoptosis regulator Bcl-2-like	Apoptosis
bcl2	106599248	LOC106599248	apoptosis regulator Bcl-2-like	Apoptosis
bcl2l1	106572112	bcl2l1	BCL2 like 1	Apoptosis
bcl2l1	106582883	LOC106582883	bcl-2-like protein 1	Apoptosis
bcl2l1	106565774	LOC106565774	bcl-2-like protein 1	Apoptosis
baxb	106600761	baxb	BCL2¬†associated¬†X, apoptosis regulator b	Apoptosis
bad	106563493	LOC106563493	bcl2-associated¬†agonist¬†of¬†cell death	Apoptosis
bada	106603152	bada	bcl2-associated¬†agonist¬†of¬†cell death a	Apoptosis
badb	106578087	badb	bcl2-associated¬†agonist¬†of¬†cell death b	Apoptosis
casp3	100194892	casp3	Caspase-3	Apoptosis
casp3	106563110	LOC106563110	caspase-3-like	Apoptosis
casp3	106568012	LOC106568012	caspase-3-like	Apoptosis
casp3	106610001	LOC106610001	caspase-3-like	Apoptosis
casp3	106612018	casp3b	caspase 3	Apoptosis
casp3	100136460	LOC100136460	caspase 3A	Apoptosis
casp3	106602722	casp3a	caspase 3	Apoptosis
casp6	106578230	LOC106578230	caspase-6-like	Apoptosis
casp6	106610306	LOC106610306	caspase-6-like	Apoptosis
casp6	106610344	LOC106610344	caspase-6-like	Apoptosis
casp7	106578356	casp7	caspase 7, apoptosis-related cysteine peptidase	Apoptosis
casp8	106569473	LOC106569473	caspase-8-like	Apoptosis
casp8	100136459	LOC100136459	caspase 8-like protein	Apoptosis
casp8	106569483	LOC106569483	caspase-8-like	Apoptosis
casp8	106582462	LOC106582462	caspase-8-like	Apoptosis
casp8	106586254	LOC106586254	caspase-8-like	Apoptosis
casp8	106600207	LOC106600207	caspase-8-like	Apoptosis
casp9	106572551	casp9	caspase 9	Apoptosis
casp9	106567147	LOC106567147	caspase-9-like	Apoptosis
nf-kb	106608684	rela	v-rel avian reticuloendotheliosis viral oncogene homolog A	Inflammation
nf-kb	106577543	LOC106577543	transcription factor p65-like	Inflammation
nf-kb	106591995	LOC106591995	transcription factor p65-like	Inflammation
nf-kb	106577703	LOC106577703	transcription factor p65-like	Inflammation
ikbα	106571222	LOC106571222	IKBA, NF-kappa-B inhibitor alpha-like	Inflammation
ikbα	106567825	LOC106567825	NF-kappa-B inhibitor alpha-like	Inflammation
ikbα	106601178	LOC106601178	NF-kappa-B¬†inhibitor¬†alpha-like	Inflammation
ikbα	106607598	LOC106607598	NF-kappa-B¬†inhibitor¬†alpha-like	Inflammation
ikbα	106603353	LOC106603353	NF-kappa-B¬†inhibitor¬†alpha-like	Inflammation
ikbα	106611175	nfkbiab	nuclear factor of kappa light polypeptide gene enhancer in B-cells¬†inhibitor,¬†alpha¬†b	Inflammation
tnf-α	100137091	tnf-alpha	tumor necrosis factor alpha	Inflammation
il-1β	100136449	LOC100136449	interleukin-1 beta	Inflammation
il-1β	106562915	LOC106562915	interleukin-1 beta-like	Inflammation
il-1β	106570815	LOC106570815	interleukin-1 beta-like	Inflammation
il-6	106570581	il6	interleukin 6 (interferon	Inflammation
il-8	100195681	il8	interleukin 8	Inflammation
il-10	100136512	LOC100136512	interleukin-10	Inflammation
nlrc3	106579213	nlrc3	NLR family	Inflammation
nlrc5	106573720	nlrc5	NLR family	Inflammation

## Sheet: LFC_Liver
Tissue	Gene_name	NCBI_gene_id	NCBI_gene_symbol	NCBI_gene_name	gene_group	lfc_v	padj_v	sig_v	lfc_v_sham	padj_v_sham	sig_v_sham	lfc_v_gh	padj_v_gh	sig_v_gh	lfc_gh_vl	padj_gh_vl	sig_gh_vl	lfc_gh_vh	padj_gh_vh	sig_gh_vh
Liver	sod1	100136454	sod1	superoxide dismutase 1, soluble	Antioxidant	0.0734631	0.991342	0	-0.0389546	0.999369	0	-0.0421067	0.978403	0	-0.232922	0.160491	0	-0.237734	0.360938	0
Liver	sod1	106604042	LOC106604042	superoxide dismutase [Cu-Zn]-like	Antioxidant	-0.241926	0.911033	0	-0.0451251	0.999369	0	-0.164143	0.892467	0	0.0591682	0.914821	0	-0.0638336	0.904765	0
Liver	sod2	106571763	sod2	superoxide dismutase 2, mitochondrial	Antioxidant	-0.0588216	0.975632	0	-0.0253217	0.999369	0	-0.0616934	0.956896	0	-0.269273	0.0068062	1	-0.309154	0.0467444	1
Liver	sod3	100195733	sod3	superoxide dismutase 3	Antioxidant	0.269274	0.999082	0	-0.573438	0.999369	0	0.221763	0.967247	0	0.233893	0.857695	0	1.02741	0.174552	0
Liver	gpx1	106566059	gpx1a	glutathione peroxidase 1a	Antioxidant	0.0575679	0.999082	0	-0.0687977	0.999369	0	-0.113912	0.903091	0	-0.00644281	0.987219	0	-0.0546933	0.851026	0
Liver	gpx2	106599759	gpx2	glutathione peroxidase 2	Antioxidant	0.483117	NA	NA	0.503677	0.999369	0	0.642218	NA	NA	-0.428341	NA	NA	-0.290298	NA	NA
Liver	gpx2	106565574	LOC106565574	glutathione peroxidase 2-like	Antioxidant	0.172989	0.999082	0	-0.430793	0.999369	0	0.866697	0.738607	0	0.126843	0.894531	0	1.42056	0.0445533	1
Liver	gpx2	106583190	LOC106583190	glutathione peroxidase 2-like	Antioxidant	0.209868	0.959965	0	0.0498789	0.999369	0	-0.0825902	0.978156	0	0.0298368	0.973599	0	-0.103955	0.894455	0
Liver	gpx3	106612297	gpx3	glutathione peroxidase 3	Antioxidant	-0.551645	0.85041	0	0.488595	0.999369	0	0.131539	0.984625	0	1.09595	0.0987963	1	0.738182	0.60187	0
Liver	gpx3	106604151	LOC106604151	glutathione peroxidase 3-like	Antioxidant	-0.385366	0.975047	0	-0.292283	0.999369	0	-0.103526	0.989523	0	2.59395	2.69392e-09	1	1.59585	0.209673	0
Liver	gpx4	100286663	gpx4	Probable phospholipid hydroperoxide glutathione peroxidase	Antioxidant	NA	NA	NA	NA	NA	NA	NA	NA	NA	NA	NA	NA	NA	NA	NA
Liver	gpx4	106614001	LOC106614001	phospholipid hydroperoxide glutathione peroxidase, mitochondrial-like	Antioxidant	0.808482	NA	NA	-0.500956	0.999369	0	0.453919	NA	NA	-0.197484	NA	NA	0.735795	NA	NA
Liver	gpx4	100194734	LOC100194734	phospholipid hydroperoxide glutathione peroxidase mitochondrial	Antioxidant	-0.10597	0.970028	0	-0.0108856	0.999369	0	-0.0601072	0.978004	0	0.258861	0.340422	0	0.209605	0.455993	0
Liver	gpx4	106573579	gpx4a	glutathione peroxidase 4a	Antioxidant	-0.083346	0.984825	0	0.117822	0.999369	0	-0.00565555	0.996069	0	0.00880313	0.97751	0	-0.115852	0.640408	0
Liver	gpx6	106577309	LOC106577309	glutathione peroxidase 6-like	Antioxidant	0.0301878	NA	NA	-0.14933	0.999369	0	-0.0209289	NA	NA	-0.439327	NA	NA	-0.311673	NA	NA
Liver	gpx6	106596058	LOC106596058	glutathione peroxidase 6-like	Antioxidant	NA	NA	NA	0.598339	0.999369	0	0.962814	NA	NA	-0.384542	NA	NA	-0.0198409	NA	NA
Liver	gpx7	100195860	gpx7	glutathione peroxidase 7	Antioxidant	0.0592663	0.999773	0	-0.0760604	0.999369	0	-0.144363	0.973807	0	0.0919612	0.926538	0	0.0146214	0.990312	0
Liver	gpx8	106585933	gpx8	glutathione peroxidase 8 (putative)	Antioxidant	-0.0754242	0.999082	0	-0.12137	0.999369	0	-0.0909729	0.980714	0	0.465147	0.295534	0	0.498186	0.419884	0
Liver	gpx8	106570901	LOC106570901	probable glutathione peroxidase 8	Antioxidant	NA	NA	NA	NA	NA	NA	-0.0209289	NA	NA	0.260739	NA	NA	NA	NA	NA
Liver	selenop	106585199	selenop	selenoprotein P	Antioxidant	0.0563187	0.999082	0	0.0447855	0.999369	0	0.0461384	0.979305	0	-0.220582	0.417201	0	-0.22262	0.337812	0
Liver	selenop2	106569257	selenop2	selenoprotein P2	Antioxidant	-0.163307	0.989863	0	0.0641487	0.999369	0	-0.0583213	0.980714	0	-0.301427	0.304332	0	-0.427152	0.310256	0
Liver	cat	100195273	cat	catalase	Antioxidant	0.125608	0.900716	0	-0.185188	0.999369	0	0.0790782	0.958915	0	-0.485341	6.28995e-08	1	-0.22349	0.444931	0
Liver	cat	106586175	LOC106586175	catalase-like	Antioxidant	0.276408	0.884225	0	-0.202112	0.999369	0	0.201962	0.926322	0	-0.691146	9.48193e-05	1	-0.288941	0.474669	0
Liver	cat	106564824	LOC106564824	catalase-like	Antioxidant	0.0612222	0.98676	0	-0.0245033	0.999369	0	0.0348589	0.980986	0	-0.217076	0.121441	0	-0.16016	0.456208	0
Liver	ucp2	106603348	LOC106603348	mitochondrial uncoupling protein 2	Antioxidant	0.00433542	0.999773	0	-0.0212802	0.999369	0	0.0928582	0.950554	0	-0.0449694	0.903397	0	0.0664814	0.903161	0
Liver	ucp2	106581201	LOC106581201	mitochondrial uncoupling protein 2	Antioxidant	0.132458	0.999082	0	0.0796889	0.999369	0	0.464155	0.826523	0	-0.773901	0.037519	1	-0.416146	0.494764	0
Liver	ucp2	106603347	LOC106603347	mitochondrial uncoupling protein 2	Antioxidant	0.59581	NA	NA	-0.779021	0.999369	0	-0.586459	NA	NA	-0.075996	NA	NA	0.0430825	NA	NA
Liver	ucp2	106567822	LOC106567822	mitochondrial uncoupling protein 2	Antioxidant	-0.189211	0.975632	0	0.26646	0.999369	0	-0.0978569	0.95845	0	0.296134	0.156847	0	-0.0576093	0.925286	0
Liver	ucp2	106610252	ucp1	mitochondrial uncoupling protein 2-like	Antioxidant	0.479631	0.693459	0	-0.0345271	0.999369	0	1.25781	0.00184276	1	-0.537363	0.137042	0	0.754233	0.0528495	1
Liver	nqo1	106586568	LOC106586568	NAD(P)H dehydrogenase [quinone] 1	Antioxidant	NA	NA	NA	-0.117225	0.999369	0	NA	NA	NA	-0.428341	NA	NA	NA	NA	NA
Liver	nqo1	106587985	LOC106587985	NAD(P)H dehydrogenase [quinone] 1	Antioxidant	-0.42918	0.883066	0	-0.123063	0.999369	0	-0.165161	0.947767	0	0.0999664	0.861074	0	0.0558389	0.946461	0
Liver	nqo1	106582049	LOC106582049	NAD(P)H dehydrogenase [quinone] 1-like	Antioxidant	-0.296159	NA	NA	-0.117225	0.999369	0	NA	NA	NA	-0.428341	NA	NA	NA	NA	NA
Liver	nqo1	106592157	LOC106592157	NAD(P)H dehydrogenase [quinone] 1-like	Antioxidant	0.0733052	0.999082	0	-0.23035	0.999369	0	0.138065	0.938681	0	-0.206305	0.513917	0	0.162137	0.734551	0
Liver	mt	100196309	mt	metallothionein	Antioxidant	NA	NA	NA	NA	NA	NA	NA	NA	NA	NA	NA	NA	NA	NA	NA
Liver	mta	100136589	LOC100136589	metallothionein A	Antioxidant	-0.308459	0.965458	0	0.144696	0.999369	0	0.663357	0.891301	0	1.13134	0.00246156	1	1.65005	0.0502418	1
Liver	mtb	100136581	LOC100136581	metallothionein B	Antioxidant	-0.245843	0.963007	0	0.0312728	0.999369	0	0.145589	0.974904	0	0.0245772	0.980748	0	0.137464	0.897393	0
Liver	msra	100195865	msra	methionine sulfoxide reductase A	Antioxidant	0.345449	0.793915	0	0.0817899	0.999369	0	-0.146113	0.941844	0	0.126365	0.770949	0	-0.10323	0.854585	0
Liver	msra	106610664	si:ch1073-358c10.1	peptide methionine sulfoxide reductase MsrA 1-like	Antioxidant	0.201845	0.966135	0	-0.0199653	0.999369	0	0.0529018	0.990343	0	-0.0613485	0.950465	0	0.0255464	0.982442	0
Liver	msrb1	106589567	LOC106589567	methionine-R-sulfoxide reductase B1-A-like	Antioxidant	0.130871	0.991342	0	-0.111609	0.999369	0	-0.108845	0.958614	0	-0.0442269	0.939205	0	-0.0509864	0.943648	0
Liver	msrb1	106606701	LOC106606701	methionine-R-sulfoxide reductase B1-A-like	Antioxidant	-0.0870938	0.97375	0	0.0774367	0.999369	0	-0.0110902	0.993038	0	0.0883754	0.753971	0	-0.00514024	0.991693	0
Liver	msrb2	106590537	msrb2	methionine sulfoxide reductase B2	Antioxidant	0.194481	0.847945	0	0.209785	0.999369	0	0.0420948	0.981896	0	-0.246518	0.447772	0	-0.416743	0.0952002	1
Liver	msrb2	106578379	LOC106578379	MSRB2, methionine-R-sulfoxide reductase B2, mitochondrial-like	Antioxidant	0.0264984	0.999082	0	-0.0419202	0.999369	0	-0.117699	0.844558	0	-0.174931	0.203785	0	-0.253369	0.0976846	1
Liver	msrb3	106576618	LOC106576618	methionine-R-sulfoxide reductase B3-like	Antioxidant	0.111055	0.988769	0	-0.00904847	0.999369	0	-0.150044	0.92884	0	0.00427714	0.994234	0	-0.140351	0.720824	0
Liver	msrb3	106599514	LOC106599514	methionine-R-sulfoxide reductase B3-like	Antioxidant	-1.24129	NA	NA	-0.417371	0.999369	0	-1.03431	NA	NA	0.304035	NA	NA	-0.290252	NA	NA
Liver	txn	106608859	txn	thioredoxin	Thiol oxidoreductase	-0.0769325	0.999082	0	-0.0777095	0.999369	0	0.100405	0.956622	0	-0.220943	0.358603	0	-0.0442405	0.929799	0
Liver	txn	106577817	LOC106577817	thioredoxin-like	Thiol oxidoreductase	-0.036555	0.999773	0	-0.373039	0.999369	0	0.0514212	0.989925	0	0.868265	0.117737	0	1.27759	0.00122459	1
Liver	txnl1	100194594	txnl1	thioredoxin like 1	Thiol oxidoreductase	0.0202131	0.999082	0	-0.0499362	0.999369	0	0.266931	0.172659	0	-0.269808	0.0571048	1	0.0422509	0.886595	0
Liver	txnl1	106572199	LOC106572199	thioredoxin-like protein 1	Thiol oxidoreductase	-0.0960708	0.978222	0	-0.0589036	0.999369	0	0.109847	0.937631	0	-0.0432327	0.913161	0	0.123862	0.637523	0
Liver	txn2	106607030	LOC106607030	thioredoxin, mitochondrial-like	Thiol oxidoreductase	0.128888	0.948559	0	-0.0505186	0.999369	0	-0.140832	0.848271	0	-0.185607	0.278915	0	-0.278762	0.0523476	1
Liver	txn2	106601338	LOC106601338	thioredoxin, mitochondrial-like	Thiol oxidoreductase	0.100447	0.966135	0	-0.0973788	0.999369	0	-0.0324113	0.981654	0	-0.249614	0.103783	0	-0.185625	0.327111	0
Liver	txnl4a	106570226	LOC106570226	thioredoxin-like protein 4A	Thiol oxidoreductase	-0.0994588	0.999082	0	-0.0345345	0.999369	0	0.084721	0.983154	0	-0.282737	0.711394	0	-0.152666	0.894455	0
Liver	txnl4a	106570228	LOC106570228	thioredoxin-like protein 4A	Thiol oxidoreductase	-0.103051	0.96126	0	-0.061339	0.999369	0	-0.0259316	0.981031	0	-0.0459687	0.885015	0	-0.013959	0.963045	0
Liver	txnl4a	106588575	LOC106588575	thioredoxin-like protein 4A	Thiol oxidoreductase	0.0244356	NA	NA	-1.06569	0.999369	0	-0.0209289	NA	NA	-1.62429	NA	NA	-0.571803	NA	NA
Liver	txnl4a	106588588	LOC106588588	thioredoxin-like protein 4A	Thiol oxidoreductase	-0.0677124	0.995737	0	-0.101547	0.999369	0	-0.0658888	0.956622	0	0.121562	0.687131	0	0.148763	0.551648	0
Liver	txnl4b	100195698	txnl4b	thioredoxin-like 4B	Thiol oxidoreductase	-0.0603629	0.999082	0	-0.225331	0.999369	0	0.271956	0.630627	0	-0.304302	0.15846	0	0.194783	0.49839	0
Liver	txnrd1	106583642	LOC106583642	thioredoxin reductase 1, cytoplasmic-like	Thiol oxidoreductase	-0.042027	0.996332	0	-0.0771308	0.999369	0	0.0273735	0.980714	0	-0.172071	0.455939	0	-0.0695265	0.824879	0
Liver	txnrd1	106565239	LOC106565239	thioredoxin reductase 1, cytoplasmic-like	Thiol oxidoreductase	-0.272673	0.299982	0	0.0333312	0.999369	0	0.0261989	0.988287	0	0.0129949	0.984406	0	0.00558091	0.992552	0
Liver	txnrd1	106609375	LOC106609375	thioredoxin reductase 1, cytoplasmic-like	Thiol oxidoreductase	0.505782	0.674512	0	0.294712	0.999369	0	-0.136278	0.964744	0	0.853951	0.0425908	1	0.418896	0.379527	0
Liver	txnrd2	106580542	LOC106580542	thioredoxin reductase 2, mitochondrial-like	Thiol oxidoreductase	NA	NA	NA	NA	NA	NA	NA	NA	NA	NA	NA	NA	NA	NA	NA
Liver	txnrd2	106585093	txnrd2.2	thioredoxin reductase 2, tandem duplicate 2	Thiol oxidoreductase	-0.19135	0.93511	0	-0.0208911	0.999369	0	0.205392	0.848271	0	-0.10276	0.782575	0	0.123126	0.805834	0
Liver	txnip	100195402	txnip	thioredoxin interacting protein	Thiol oxidoreductase	0.138625	0.995737	0	0.84227	0.999369	0	-0.188435	0.910672	0	-0.132699	0.942976	0	-1.82521	4.98379e-05	1
Liver	txnip	106570200	LOC106570200	thioredoxin-interacting protein-like	Thiol oxidoreductase	-0.081389	0.999082	0	0.474303	0.999369	0	-0.46591	0.575763	0	-0.13944	0.913637	0	-1.08355	0.0012203	1
Liver	txnip	106605448	LOC106605448	thioredoxin-interacting protein-like	Thiol oxidoreductase	-1.51838	0.632097	0	NA	NA	NA	-0.378032	NA	NA	0.617855	NA	NA	NA	NA	NA
Liver	txnip	106580182	LOC106580182	thioredoxin-interacting protein-like	Thiol oxidoreductase	-0.409396	0.995737	0	-1.94062	0.999369	0	0.273575	NA	NA	-4.60874	0.114239	0	-2.39081	NA	NA
Liver	srxn1	106567196	srxn1	sulfiredoxin 1 homolog (S. cerevisiae)	Thiol oxidoreductase	0.17708	0.911033	0	-0.13182	0.999369	0	-0.0850048	0.956622	0	0.0530731	0.870029	0	0.10795	0.776205	0
Liver	glrx	100195272	zgc:152951	glutaredoxin (thioltransferase)	Thiol oxidoreductase	-0.0769591	0.995387	0	0.0772801	0.999369	0	0.0232549	0.987901	0	0.0636425	0.826808	0	0.00887409	0.985009	0
Liver	glrx	106565191	glrx	glutaredoxin (thioltransferase)	Thiol oxidoreductase	-0.00762446	0.999773	0	-0.031478	0.999369	0	0.270125	0.669857	0	-0.346181	0.0254645	1	-0.0428335	0.911178	0
Liver	glrx1	100196218	glrx1	Glutaredoxin-1	Thiol oxidoreductase	-0.234609	0.999082	0	0.00151151	0.999641	0	0.847045	0.777727	0	-0.489886	0.705881	0	0.351338	0.766657	0
Liver	glrx2	106560303	glrx2	glutaredoxin 2	Thiol oxidoreductase	-0.0347355	0.999773	0	0.131483	0.999369	0	-0.182582	0.902051	0	0.276192	0.477707	0	-0.0489226	0.937939	0
Liver	glrx3	106613720	glrx3	glutaredoxin 3	Thiol oxidoreductase	0.0306299	0.999082	0	-0.0287966	0.999369	0	-0.0064964	0.996069	0	-0.025021	0.941884	0	-0.00283384	0.995125	0
Liver	glrx3	106593871	LOC106593871	glutaredoxin 3-like	Thiol oxidoreductase	-0.0890265	0.991342	0	-0.0567074	0.999369	0	-0.0292354	0.987879	0	-0.0519829	0.916564	0	-0.0204533	0.964965	0
Liver	glrx3	106592187	LOC106592187	glutaredoxin-3-like	Thiol oxidoreductase	0.176934	0.966135	0	0.170793	0.999369	0	0.107802	0.956622	0	-0.205414	0.652056	0	-0.261575	0.386919	0
Liver	glrx3	106577336	LOC106577336	glutaredoxin-3-like	Thiol oxidoreductase	-0.0361191	0.999082	0	-0.0134351	0.999369	0	0.0314384	0.981001	0	-0.0593424	0.865306	0	-0.0133714	0.969544	0
Liver	glrx5	100196203	glrx5	glutaredoxin 5 homolog (S. cerevisiae)	Thiol oxidoreductase	-0.0128515	0.999773	0	-0.0196585	0.999369	0	0.0407982	0.967492	0	-0.159836	0.219582	0	-0.100506	0.606167	0
Liver	grxcr	106600617	LOC106600617	glutaredoxin domain-containing cysteine-rich protein 1-like	Thiol oxidoreductase	NA	NA	NA	NA	NA	NA	NA	NA	NA	NA	NA	NA	NA	NA	NA
Liver	grxcr	106604477	grxcr1a	glutaredoxin and cysteine rich domain containing 1 a	Thiol oxidoreductase	NA	NA	NA	-0.117225	0.999369	0	-0.0209289	NA	NA	-0.0852762	NA	NA	NA	NA	NA
Liver	grxcr	106600592	grxcr1b	glutaredoxin and cysteine rich domain containing 1 b	Thiol oxidoreductase	-0.616755	NA	NA	-1.49452	0.999369	0	0.046624	NA	NA	0.822473	NA	NA	2.10046	NA	NA
Liver	grxcr	106603862	LOC106603862	glutaredoxin domain-containing cysteine-rich protein 2-like	Thiol oxidoreductase	-0.64969	NA	NA	0.203371	0.999369	0	1.6385	NA	NA	-0.428341	NA	NA	0.998392	NA	NA
Liver	prdx	100196357	tdx	Peroxiredoxin	Thiol oxidoreductase	-0.055159	0.999082	0	-0.0126543	0.999369	0	0.000824107	0.999719	0	-0.103046	0.797489	0	-0.0905371	0.808259	0
Liver	prdx	106607009	LOC106607009	peroxiredoxin-like	Thiol oxidoreductase	0.132898	0.989863	0	0.286097	0.999369	0	-0.0890088	0.97438	0	-0.0576637	0.923291	0	-0.449141	0.448567	0
Liver	prdx1	100195794	prdx1	peroxiredoxin 1	Thiol oxidoreductase	-0.103133	0.979496	0	-0.120684	0.999369	0	-0.0306298	0.987879	0	-0.276106	0.19888	0	-0.188281	0.656243	0
Liver	prdx1	106564567	LOC106564567	peroxiredoxin-1-like	Thiol oxidoreductase	0.0744881	0.989863	0	-0.184922	0.999369	0	0.0901941	0.958915	0	-0.364927	0.121894	0	-0.0930142	0.842322	0
Liver	prdx1	106600402	LOC106600402	peroxiredoxin-1-like	Thiol oxidoreductase	0.0437883	0.999773	0	-0.309964	0.999369	0	-0.105838	0.981654	0	-0.457912	0.595645	0	-0.26739	0.809511	0
Liver	prxl2b	106582827	prxl2b	peroxiredoxin like 2B	Thiol oxidoreductase	-0.0391074	0.999082	0	-0.0363668	0.999369	0	0.00329148	0.997913	0	-0.0537847	0.937185	0	-0.0199984	0.972495	0
Liver	prxl2c	106580613	prxl2c	peroxiredoxin like 2C	Thiol oxidoreductase	0.0495549	0.999082	0	0.00532262	0.999369	0	-0.153735	0.912687	0	-0.525432	0.0319403	1	-0.678121	0.00988621	1
Liver	prdx3	106604727	prdx3	peroxiredoxin 3	Thiol oxidoreductase	0.00509498	0.999773	0	0.00983157	0.999369	0	-0.297683	0.59867	0	0.0550398	0.904417	0	-0.253257	0.22628	0
Liver	prdx4	106603063	prdx4	peroxiredoxin 4	Thiol oxidoreductase	0.041325	0.999082	0	-0.181507	0.999369	0	0.146413	0.937934	0	-0.196922	0.605518	0	0.12876	0.689288	0
Liver	prdx4	106563587	LOC106563587	peroxiredoxin-4-like	Thiol oxidoreductase	0.0377296	0.999082	0	-0.00863196	0.999369	0	0.12345	0.940048	0	0.140429	0.667815	0	0.270571	0.224437	0
Liver	prdx4	106590480	LOC106590480	peroxiredoxin-4-like	Thiol oxidoreductase	NA	NA	NA	-0.475695	0.999369	0	NA	NA	NA	-0.787978	NA	NA	NA	NA	NA
Liver	prdx5	106603145	LOC106603145	peroxiredoxin-5, mitochondrial-like	Thiol oxidoreductase	0.0761011	0.999082	0	0.0167781	0.999369	0	0.141465	0.937934	0	-0.130624	0.692197	0	-0.00595281	0.992552	0
Liver	prdx5	106563481	LOC106563481	peroxiredoxin-5, mitochondrial-like	Thiol oxidoreductase	-0.0924901	0.995737	0	-0.0375692	0.999369	0	0.173746	0.896043	0	0.135817	0.681625	0	0.346536	0.193477	0
Liver	prdx6	106584278	prdx6	peroxiredoxin 6	Thiol oxidoreductase	0.1339	0.959965	0	0.150126	0.999369	0	0.13444	0.909672	0	-0.310879	0.106055	0	-0.3278	0.17742	0
Liver	prdx6	106569414	LOC106569414	peroxiredoxin 6	Thiol oxidoreductase	0.00815024	0.999773	0	-0.142681	0.999369	0	-0.11903	0.932928	0	-0.23165	0.381401	0	-0.208519	0.473652	0
Liver	prdx6	106613478	LOC106613478	peroxiredoxin-6-like	Thiol oxidoreductase	-0.0614966	0.999773	0	0.103508	0.999369	0	0.185822	0.950554	0	0.165375	0.849235	0	0.223975	0.784837	0
Liver	gr	106604481	gsr	glutathione reductase	GSH synthesis/recycling	-0.0609712	0.995737	0	-0.00170331	0.999369	0	0.155881	0.890775	0	-0.0255394	0.957679	0	0.130405	0.697253	0
Liver	gclc	100196780	gclc	glutamate-cysteine ligase, catalytic subunit	GSH synthesis/recycling	-0.0887652	0.97375	0	0.162849	0.999369	0	-0.0980025	0.951888	0	-0.136594	0.753702	0	-0.39906	0.0969067	1
Liver	gclc	106612605	LOC106612605	glutamate--cysteine ligase catalytic subunit-like	GSH synthesis/recycling	-0.101549	0.911033	0	-0.0077507	0.999369	0	-0.0943417	0.940048	0	-0.184719	0.416036	0	-0.269753	0.0653973	1
Liver	gclr	100380821	gsh0	Glutamate--cysteine ligase regulatory subunit	GSH synthesis/recycling	0.00963419	0.999773	0	-0.0664958	0.999369	0	0.251976	0.640875	0	-0.552342	0.000578634	1	-0.238739	0.337837	0
Liver	gclr	106584335	LOC106584335	glutamate--cysteine ligase regulatory subunit-like	GSH synthesis/recycling	-0.129253	0.976148	0	-0.0366156	0.999369	0	0.25331	0.851681	0	-0.438371	0.260364	0	-0.150395	0.832919	0
Liver	gss	106572074	gss	glutathione synthetase	GSH synthesis/recycling	-0.00778039	0.999773	0	0.0929068	0.999369	0	-0.10363	0.914398	0	0.185437	0.166468	0	-0.014374	0.977546	0
Liver	g6pd	106571947	g6pd	glucose-6-phosphate dehydrogenase	GSH synthesis/recycling	-0.248421	0.601792	0	0.18675	0.999369	0	-0.0546997	0.980714	0	0.0418969	0.953329	0	-0.20009	0.682664	0
Liver	g6pd	100196702	LOC100196702	glucose-6-phosphate dehydrogenase	GSH synthesis/recycling	0.249859	0.905974	0	0.0531393	0.999369	0	0.472759	0.441573	0	-0.207438	0.613896	0	0.209729	0.692293	0
Liver	pgc-1α	106608616	LOC106608616	peroxisome proliferator-activated receptor gamma coactivator 1-alpha-like	Redox system transcription factors	0.411042	0.0864824	1	-0.072817	0.999369	0	-0.243116	0.856756	0	-0.864343	0.000104461	1	-1.03915	4.1043e-05	1
Liver	pgc-1α	106577610	LOC106577610	peroxisome proliferator-activated receptor gamma coactivator 1-alpha-like	Redox system transcription factors	0.183057	0.970978	0	0.441385	0.999369	0	-0.00816989	0.996795	0	0.663465	0.111857	0	0.207535	0.756872	0
Liver	nrf2	100194778	nf2l2	Nuclear factor erythroid 2-related factor 2	Redox system transcription factors	-0.0615129	0.993545	0	-0.0546578	0.999369	0	0.19232	0.480778	0	-0.280113	0.0377565	1	-0.0362634	0.898621	0
Liver	nrf2	106575067	LOC106575067	nuclear factor erythroid 2-related factor 2-like	Redox system transcription factors	-0.034754	0.999082	0	0.0865987	0.999369	0	-0.165055	0.897045	0	-0.201332	0.0612104	1	-0.454941	0.0376114	1
Liver	nrf2	106586247	LOC106586247	nuclear factor erythroid 2-related factor 2-like	Redox system transcription factors	-0.00585259	0.999773	0	-0.00251771	0.999369	0	0.0637102	0.947084	0	-0.0216109	0.946767	0	0.041472	0.864178	0
Liver	keap1	106590064	LOC106590064	kelch-like ECH-associated protein 1	Redox system transcription factors	-0.0179415	0.999773	0	0.123932	0.999369	0	0.0616145	0.974196	0	-0.26089	0.150991	0	-0.326749	0.19831	0
Liver	keap1	106564503	LOC106564503	kelch-like ECH-associated protein 1	Redox system transcription factors	0.0124361	0.999773	0	0.0299752	0.999369	0	0.0257472	0.985018	0	-0.233065	0.154925	0	-0.240088	0.264977	0
Liver	keap1	106597457	LOC106597457	kelch-like ECH-associated protein 1	Redox system transcription factors	NA	NA	NA	NA	NA	NA	NA	NA	NA	NA	NA	NA	NA	NA	NA
Liver	keap1	106597386	LOC106597386	kelch-like ECH-associated protein 1	Redox system transcription factors	NA	NA	NA	0.549083	0.999369	0	NA	NA	NA	NA	NA	NA	-0.311673	NA	NA
Liver	keap1	106575409	LOC106575409	kelch-like ECH-associated protein 1	Redox system transcription factors	-0.919171	NA	NA	1.02859	0.999369	0	-0.132702	NA	NA	0.556931	NA	NA	-0.616481	0.724989	0
Liver	keap1	106574506	keap1a	kelch-like ECH-associated protein 1a	Redox system transcription factors	0.0559861	0.999082	0	0.132744	0.999369	0	-0.0440553	0.980609	0	-0.0502048	0.904714	0	-0.228492	0.400974	0
Liver	nox1	106604810	nox1	NADPH oxidase 1	NADPH oxidase family	0.526757	0.930564	0	-0.424108	0.999369	0	0.198052	0.942207	0	-0.572609	0.0318205	1	0.0493837	0.957646	0
Liver	nox4	106581414	nox4	NADPH oxidase 4	NADPH oxidase family	0.199284	0.999082	0	-0.670064	0.999369	0	0.296757	0.958644	0	-0.826798	0.389896	0	0.134043	0.945573	0
Liver	nox5	106560762	nox5	NADPH oxidase, EF-hand calcium binding domain 5	NADPH oxidase family	NA	NA	NA	-0.117225	0.999369	0	-0.214346	NA	NA	0.10683	NA	NA	NA	NA	NA
Liver	noxa1	106585217	noxa1	NADPH oxidase activator 1	NADPH oxidase family	0.0336074	0.999773	0	-0.131121	0.999369	0	-0.0152372	0.995013	0	-0.284587	0.539398	0	-0.164215	0.718929	0
Liver	noxo1	106589248	LOC106589248	NADPH oxidase organizer 1-like	NADPH oxidase family	-0.358415	NA	NA	-0.117225	0.999369	0	0.0352219	NA	NA	0.178452	NA	NA	0.329517	NA	NA
Liver	noxo1	106601740	LOC106601740	NADPH oxidase organizer 1-like	NADPH oxidase family	0.0661398	0.999082	0	-0.196221	0.999369	0	0.3523	0.936926	0	0.343165	0.645532	0	0.871554	0.120347	0
Liver	noxo1	106606647	LOC106606647	NADPH oxidase organizer 1-like	NADPH oxidase family	-0.490223	0.959965	0	-0.0708012	0.999369	0	0.581618	0.837562	0	-0.0410211	0.970825	0	0.575894	0.443883	0
Liver	noxo1	106610051	LOC106610051	NADPH oxidase organizer 1-like	NADPH oxidase family	-1.38746	0.994141	0	0.865362	0.999369	0	-1.15084	0.937658	0	0.971239	0.747354	0	-1.04483	0.764834	0
Liver	duox2	106584699	duox2	dual oxidase 2	NADPH oxidase family	NA	NA	NA	-0.117225	0.999369	0	NA	NA	NA	-0.428341	NA	NA	NA	NA	NA
Liver	duox2	106584698	LOC106584698	dual oxidase 2-like	NADPH oxidase family	NA	NA	NA	0	NA	NA	NA	NA	NA	0	NA	NA	NA	NA	NA
Liver	duox2	106591569	LOC106591569	dual oxidase 2-like	NADPH oxidase family	NA	NA	NA	NA	NA	NA	NA	NA	NA	NA	NA	NA	NA	NA	NA
Liver	duox2	106590794	LOC106590794	dual oxidase 2-like	NADPH oxidase family	NA	NA	NA	NA	NA	NA	NA	NA	NA	NA	NA	NA	NA	NA	NA
Liver	duox2	106561775	LOC106561775	dual oxidase 2-like	NADPH oxidase family	NA	NA	NA	NA	NA	NA	-0.0209289	NA	NA	0.260739	NA	NA	NA	NA	NA
Liver	ncf1	100306811	ncf1	neutrophil cytosolic factor 1	NADPH oxidase family	-0.17387	0.93511	0	0.120828	0.999369	0	-0.0789803	0.973807	0	0.784276	1.74428e-06	1	0.584249	0.0266971	1
Liver	ncf1	100270810	LOC100270810	neutrophil cytosolic factor 1	NADPH oxidase family	0.371537	0.909774	0	0.202128	0.999369	0	-0.0149946	0.996708	0	2.09843	1.54872e-06	1	1.86976	0.000153641	1
Liver	ncf2	100270811	ncf2	neutrophil cytosolic factor 2	NADPH oxidase family	-0.147331	0.998119	0	-0.128649	0.999369	0	0.0285457	0.994487	0	0.829644	0.0258741	1	0.981949	0.0145057	1
Liver	ncf2	106579561	LOC106579561	neutrophil cytosol factor 2-like	NADPH oxidase family	0.0416262	0.999082	0	-0.0488473	0.999369	0	0.103429	0.976491	0	0.80735	0.0158836	1	0.944691	0.00377068	1
Liver	cybb	100270807	cybb	cytochrome b-245, beta polypeptide	NADPH oxidase family	-0.101641	0.999082	0	0.0897794	0.999369	0	-0.0892333	0.982774	0	1.22559	0.000700168	1	1.02993	0.0424615	1
Liver	cybb	106611713	LOC106611713	cytochrome b-245 heavy chain-like	NADPH oxidase family	-0.658039	NA	NA	1.00123	0.999369	0	-0.22849	NA	NA	-0.0275502	NA	NA	-1.20581	NA	NA
Liver	cybb	106575674	LOC106575674	cytochrome b-245 heavy chain-like	NADPH oxidase family	-0.120948	0.999082	0	0.486793	0.999369	0	-0.333834	0.937934	0	2.29356	1.28221e-08	1	1.44276	0.00145774	1
Liver	cybb	106587384	LOC106587384	cytochrome b-245 light chain-like	NADPH oxidase family	-0.287175	0.873406	0	-0.222874	0.999369	0	0.0467276	0.989925	0	0.352088	0.337412	0	0.608208	0.143282	0
Liver	cybb	106562274	LOC106562274	cytochrome b-245 light chain-like	NADPH oxidase family	0.0188645	0.999773	0	-0.182256	0.999369	0	0.160057	0.938681	0	0.36296	0.19539	0	0.702662	0.0034845	1
Liver	spd2a	100286405	spd2a	SH3 and PX domain-containing protein 2A	NADPH oxidase family	-0.350031	0.992787	0	-0.0293515	0.999369	0	0.085773	0.987879	0	1.87934	0.000185387	1	2.00152	0.00124814	1
Liver	hsf1	106570424	hsf1	heat shock transcription factor 1	Heat shock protein	0.00121246	0.999773	0	0.0355138	0.999369	0	-0.235529	0.896043	0	-0.886867	2.81426e-05	1	-1.16145	0.00078673	1
Liver	hsf1	106573731	LOC106573731	heat shock factor protein 1-like	Heat shock protein	-0.501616	NA	NA	0.425459	0.999369	0	-0.77005	NA	NA	0.71975	NA	NA	-0.49448	NA	NA
Liver	hsf1	106588963	LOC106588963	heat shock factor protein 1-like	Heat shock protein	-0.291317	0.506664	0	-0.0145203	0.999369	0	0.00949512	0.994487	0	-0.368133	0.00475923	1	-0.342581	0.0537679	1
Liver	hsf1	106560841	LOC106560841	heat shock factor protein 1-like	Heat shock protein	-0.976997	NA	NA	-0.218752	0.999369	0	-0.914078	NA	NA	-0.654157	NA	NA	-1.46043	NA	NA
Liver	hsf2	100380619	hsf2	heat shock transcription factor 2	Heat shock protein	-0.0485585	0.999082	0	0.051269	0.999369	0	-0.0484439	0.968427	0	0.0599825	0.822699	0	-0.0450112	0.87047	0
Liver	hsf2	106571372	LOC106571372	heat shock factor protein 2-like	Heat shock protein	0.000950065	0.999773	0	0.0249353	0.999369	0	-0.113984	0.897668	0	0.155003	0.382503	0	0.0149609	0.972237	0
Liver	hsf5	106603959	hsf5	heat shock transcription factor family member 5	Heat shock protein	NA	NA	NA	NA	NA	NA	NA	NA	NA	NA	NA	NA	NA	NA	NA
Liver	hsbp1	106573700	LOC106573700	heat shock factor-binding protein 1-like	Heat shock protein	0.0137515	0.999773	0	-0.040257	0.999369	0	0.0372835	0.973807	0	-0.200346	0.144799	0	-0.126037	0.485803	0
Liver	hsbp1	106561110	LOC106561110	heat shock factor-binding protein 1-like	Heat shock protein	-0.0243467	0.999773	0	0.0058364	0.999369	0	-0.13593	0.945289	0	-0.0782017	0.879134	0	-0.226185	0.541796	0
Liver	hsf2bp	106574756	hsf2bp	heat shock transcription factor 2 binding protein	Heat shock protein	0.0244356	NA	NA	0.0180103	0.999369	0	0.263159	NA	NA	0.0872479	NA	NA	0.329519	NA	NA
Liver	hsf2bp	106574676	LOC106574676	heat shock factor 2-binding protein-like	Heat shock protein	-0.618753	NA	NA	0.662146	0.999369	0	0.353678	NA	NA	-0.636289	NA	NA	-0.936743	NA	NA
Liver	hsf2bp	106595116	LOC106595116	heat shock factor 2-binding protein-like	Heat shock protein	NA	NA	NA	NA	NA	NA	NA	NA	NA	NA	NA	NA	NA	NA	NA
Liver	hsp30	100195939	hsp30	Heat shock protein 30	Heat shock protein	NA	NA	NA	NA	NA	NA	NA	NA	NA	NA	NA	NA	NA	NA	NA
Liver	hsp30	106598764	LOC106598764	heat shock protein 30	Heat shock protein	NA	NA	NA	NA	NA	NA	NA	NA	NA	NA	NA	NA	NA	NA	NA
Liver	hsp30	106598773	LOC106598773	heat shock protein 30	Heat shock protein	NA	NA	NA	NA	NA	NA	NA	NA	NA	NA	NA	NA	NA	NA	NA
Liver	hsp30	106563459	LOC106563459	heat shock protein 30-like	Heat shock protein	NA	NA	NA	NA	NA	NA	NA	NA	NA	NA	NA	NA	NA	NA	NA
Liver	hsp30	106598236	LOC106598236	heat shock protein 30-like	Heat shock protein	NA	NA	NA	NA	NA	NA	NA	NA	NA	NA	NA	NA	NA	NA	NA
Liver	hsp30	106563452	LOC106563452	heat shock protein 30-like	Heat shock protein	NA	NA	NA	NA	NA	NA	NA	NA	NA	NA	NA	NA	NA	NA	NA
Liver	hsp30	106568145	LOC106568145	heat shock protein 30-like	Heat shock protein	0.299938	NA	NA	0.10482	0.999369	0	-0.714198	NA	NA	0.455045	NA	NA	-0.371667	NA	NA
Liver	hsp30	106568254	LOC106568254	heat shock protein 30-like	Heat shock protein	NA	NA	NA	NA	NA	NA	NA	NA	NA	NA	NA	NA	NA	NA	NA
Liver	hsp30	106598096	LOC106598096	heat shock protein 30-like	Heat shock protein	NA	NA	NA	NA	NA	NA	NA	NA	NA	NA	NA	NA	NA	NA	NA
Liver	hsp30	106598765	LOC106598765	heat shock protein 30-like	Heat shock protein	NA	NA	NA	NA	NA	NA	NA	NA	NA	NA	NA	NA	NA	NA	NA
Liver	hsp30	106598772	LOC106598772	heat shock protein 30-like	Heat shock protein	NA	NA	NA	NA	NA	NA	NA	NA	NA	NA	NA	NA	NA	NA	NA
Liver	hsp30	106599147	LOC106599147	heat shock protein 30-like	Heat shock protein	NA	NA	NA	NA	NA	NA	NA	NA	NA	NA	NA	NA	NA	NA	NA
Liver	hsp30	106599502	LOC106599502	heat shock protein 30-like	Heat shock protein	NA	NA	NA	NA	NA	NA	NA	NA	NA	NA	NA	NA	NA	NA	NA
Liver	hsp30	106599622	LOC106599622	heat shock protein 30-like	Heat shock protein	0.0244356	NA	NA	NA	NA	NA	NA	NA	NA	NA	NA	NA	NA	NA	NA
Liver	hsp30	106599686	LOC106599686	heat shock protein 30-like	Heat shock protein	NA	NA	NA	NA	NA	NA	NA	NA	NA	NA	NA	NA	NA	NA	NA
Liver	hsp30	106599689	LOC106599689	heat shock protein 30-like	Heat shock protein	NA	NA	NA	NA	NA	NA	NA	NA	NA	NA	NA	NA	NA	NA	NA
Liver	hsp30	106600230	LOC106600230	heat shock protein 30-like	Heat shock protein	NA	NA	NA	NA	NA	NA	NA	NA	NA	NA	NA	NA	NA	NA	NA
Liver	dnajb1a	100195023	dnajb1a	DnaJ heat shock protein family (Hsp40) member B1a	Heat shock protein	-0.0103814	0.999773	0	0.0768931	0.999369	0	0.159	0.797546	0	-0.174343	0.534488	0	-0.0957632	0.746379	0
Liver	dnajb6b	100286695	dnajb6b	DnaJ heat shock protein family (Hsp40) member B6b	Heat shock protein	-0.15346	0.991342	0	-0.102817	0.999369	0	-0.132844	0.965037	0	0.156005	0.826698	0	0.113633	0.875537	0
Liver	dnaja2	106561997	dnaja2	DnaJ heat shock protein family (Hsp40) member A2	Heat shock protein	-0.120085	0.969577	0	0.119831	0.999369	0	0.152601	0.883368	0	0.0200718	0.964484	0	0.0526276	0.904544	0
Liver	dnajb13	106567821	dnajb13	DnaJ heat shock protein family (Hsp40) member B13	Heat shock protein	-1.04427	NA	NA	0.875586	0.999369	0	-0.505804	NA	NA	0.376335	NA	NA	-1.00422	NA	NA
Liver	dnajc21	106568485	dnajc21	DnaJ heat shock protein family (Hsp40) member C21	Heat shock protein	-0.0298368	0.999773	0	-0.0346637	0.999369	0	0.116244	0.878189	0	0.0473255	0.903397	0	0.193877	0.460194	0
Liver	dnajc5b	106569113	dnajc5b	DnaJ heat shock protein family (Hsp40) member C5 beta	Heat shock protein	-0.52703	NA	NA	0.912229	0.999369	0	0.345309	NA	NA	1.38433	NA	NA	0.7994	NA	NA
Liver	dnajb5	106585014	dnajb5	DnaJ heat shock protein family (Hsp40) member B5	Heat shock protein	-0.116336	0.999082	0	0.302532	0.999369	0	0.0381878	0.992602	0	0.256596	0.588873	0	-0.0372477	0.965957	0
Liver	dnajb4	106596367	dnajb4	DnaJ heat shock protein family (Hsp40) member B4	Heat shock protein	0.100225	0.999082	0	-0.0376198	0.999369	0	-0.0106487	0.994486	0	-0.315151	0.0353902	1	-0.290897	0.332108	0
Liver	dnajb12a	106608494	dnajb12a	DnaJ heat shock protein family (Hsp40) member B12a	Heat shock protein	-0.0284943	0.999082	0	0.109873	0.999369	0	-0.0620997	0.95879	0	0.123305	0.372968	0	-0.0425745	0.902149	0
Liver	dnajc2	106609774	dnajc2	DnaJ heat shock protein family (Hsp40) member C2	Heat shock protein	-0.0826399	0.999082	0	-0.143742	0.999369	0	0.21658	0.862665	0	-0.122673	0.822845	0	0.238962	0.5574	0
Liver	hsp60	106586369	LOC106586369	60 kDa heat shock protein, mitochondrial	Heat shock protein	-0.142528	0.966135	0	0.0323092	0.999369	0	0.0117518	0.995013	0	0.102035	0.773021	0	0.0813283	0.86334	0
Liver	hsp60	100136430	LOC100136430	60 kDa heat shock protein, mitochondrial	Heat shock protein	-0.188027	0.973522	0	0.141498	0.999369	0	-0.0864259	0.977335	0	0.0242204	0.972691	0	-0.202902	0.794034	0
Liver	hspa8	100194521	hspa8	heat shock protein 8	Heat shock protein	0.0993721	0.991342	0	-0.0380299	0.999369	0	-0.031026	0.988736	0	0.196709	0.539318	0	0.200904	0.703915	0
Liver	hspa8	100196655	hsc70	heat shock cognate 70	Heat shock protein	0.0864523	0.999082	0	0.0499452	0.999369	0	0.0358643	0.993038	0	-0.785585	0.011796	1	-0.79786	0.181135	0
Liver	hspa8	100136410	hsp70	heat shock cognate 70-kd protein	Heat shock protein	NA	NA	NA	NA	NA	NA	NA	NA	NA	NA	NA	NA	NA	NA	NA
Liver	hspa8	106603659	LOC106603659	heat shock cognate 70 kDa protein	Heat shock protein	0.08762	0.999082	0	0.496685	0.999369	0	-0.345332	0.935213	0	0.403898	0.661587	0	-0.439163	0.611292	0
Liver	hspa8	106567641	LOC106567641	heat shock cognate 70 kDa protein-like	Heat shock protein	-0.261347	0.897448	0	0.185088	0.999369	0	0.634351	0.680268	0	-0.188098	0.80357	0	0.260885	0.809653	0
Liver	hspa8	106613013	LOC106613013	heat shock cognate 70 kDa protein-like	Heat shock protein	0.0774579	0.999082	0	0.249059	0.999369	0	0.20344	0.856756	0	0.253542	0.560711	0	0.204398	0.57744	0
Liver	hspa8	100286711	hsp7c	Heat shock cognate 71 kDa protein	Heat shock protein	-0.429674	0.854116	0	0.302216	0.999369	0	-0.20624	0.954491	0	0.383893	0.546573	0	-0.125518	0.913017	0
Liver	hspa8	106577996	LOC106577996	heat shock cognate 71 kDa protein-like	Heat shock protein	-0.315037	NA	NA	0.433086	0.999369	0	-0.0893898	NA	NA	0.906665	NA	NA	0.545857	NA	NA
Liver	hspa9	106604950	LOC106604950	stress-70 protein, mitochondral	Heat shock protein	-0.525836	0.680976	0	0.30452	0.999369	0	-0.716877	0.458044	0	0.745294	0.0578133	1	-0.275487	0.674313	0
Liver	hspa1b	106566386	hspa1b	heat shock protein family A (Hsp70) member 1B	Heat shock protein	0.169328	NA	NA	1.60633	0.999369	0	-0.410047	NA	NA	1.36056	NA	NA	-0.607488	NA	NA
Liver	hspa12al	106606490	LOC106606490	heat shock 70 kDa protein 12A-like	Heat shock protein	-0.0143876	0.999773	0	-0.163112	0.999369	0	0.116057	0.950554	0	-0.214751	0.489188	0	0.059771	0.915636	0
Liver	hspa12b	106578073	hspa12b	heat shock protein 12B	Heat shock protein	-0.206489	0.977458	0	0.196789	0.999369	0	0.108604	0.972601	0	0.0833759	0.903861	0	-0.0153062	0.986994	0
Liver	hspa12bl	106592724	LOC106592724	heat shock 70 kDa protein 12B-like	Heat shock protein	-0.281051	0.991336	0	-0.426218	0.999369	0	-0.392925	0.936926	0	0.156874	0.878004	0	0.169053	0.9168	0
Liver	hspa13	106613070	hspa13	heat shock protein 70 family, member 13	Heat shock protein	-0.271587	0.901138	0	0.0377151	0.999369	0	0.292242	0.867599	0	0.0995924	0.893712	0	0.355712	0.367829	0
Liver	hsp70	106596195	LOC106596195	heat shock 70 kDa protein	Heat shock protein	-0.765324	NA	NA	0.0831917	0.999369	0	0.396631	NA	NA	-0.224281	0.91035	0	0.037846	0.988726	0
Liver	hsp70	106599929	LOC106599929	heat shock 70 kDa protein-like	Heat shock protein	NA	NA	NA	NA	NA	NA	NA	NA	NA	NA	NA	NA	NA	NA	NA
Liver	hsp70	106572869	LOC106572869	heat shock 70 kDa protein-like	Heat shock protein	-0.61857	NA	NA	NA	NA	NA	-0.0209289	NA	NA	0.260739	NA	NA	NA	NA	NA
Liver	hsp70	106597682	LOC106597682	heat shock 70 kDa protein-like	Heat shock protein	0.364509	0.930655	0	-0.164259	0.999369	0	-0.0366671	0.992611	0	-0.426843	0.370814	0	-0.307803	0.662284	0
Liver	hsp70	106598038	LOC106598038	heat shock 70 kDa protein-like	Heat shock protein	-0.616755	NA	NA	1.26376	0.999369	0	NA	NA	NA	NA	NA	NA	-1.02702	NA	NA
Liver	hsp70	106599475	LOC106599475	heat shock 70 kDa protein-like	Heat shock protein	NA	NA	NA	NA	NA	NA	NA	NA	NA	NA	NA	NA	NA	NA	NA
Liver	hsp70	106600667	LOC106600667	heat shock 70 kDa protein-like	Heat shock protein	NA	NA	NA	NA	NA	NA	NA	NA	NA	NA	NA	NA	NA	NA	NA
Liver	hsp70	106600736	LOC106600736	heat shock 70 kDa protein-like	Heat shock protein	0.0244356	NA	NA	0.549083	0.999369	0	0.299716	NA	NA	0.260739	NA	NA	0.00892271	NA	NA
Liver	hsp70	106601018	LOC106601018	heat shock 70 kDa protein-like	Heat shock protein	0.288686	0.994141	0	-0.802925	0.999369	0	0.932172	0.825688	0	-1.3837	0.17906	0	0.332135	0.829537	0
Liver	hsp70	106607232	LOC106607232	heat shock 70 kDa protein-like	Heat shock protein	0.990857	NA	NA	-0.656879	0.999369	0	0.406334	NA	NA	-0.998934	NA	NA	0.0736774	NA	NA
Liver	hsp70	106607282	LOC106607282	heat shock 70 kDa protein-like	Heat shock protein	NA	NA	NA	-0.375981	0.999369	0	NA	NA	NA	-0.686674	NA	NA	NA	NA	NA
Liver	hsp70	106607283	LOC106607283	heat shock 70 kDa protein-like	Heat shock protein	0.306296	0.989863	0	0.187588	0.999369	0	0.445338	0.912003	0	-0.0962938	0.954753	0	0.160051	0.911135	0
Liver	hsp70	106607284	LOC106607284	heat shock 70 kDa protein-like	Heat shock protein	-0.616755	NA	NA	-0.117225	0.999369	0	NA	NA	NA	-0.428341	NA	NA	NA	NA	NA
Liver	hspa4	100380717	LOC100380717	heat shock 70 kDa protein 4	Heat shock protein	-0.357631	0.83638	0	0.0107374	0.999369	0	0.335266	0.872453	0	0.032161	0.972996	0	0.355905	0.685503	0
Liver	hspa4	106567497	LOC106567497	heat shock 70 kDa protein 4-like	Heat shock protein	-0.152024	0.969691	0	-0.0912039	0.999369	0	0.230538	0.696261	0	-0.147646	0.74412	0	0.173489	0.651462	0
Liver	hspa4	106603853	LOC106603853	heat shock 70 kDa protein 4-like	Heat shock protein	-0.221947	0.900169	0	-0.0255976	0.999369	0	0.316175	0.533038	0	-0.0767362	0.88177	0	0.264547	0.471779	0
Liver	hspa4	106604228	LOC106604228	heat shock 70 kDa protein 4-like	Heat shock protein	-0.359426	0.966135	0	0.244125	0.999369	0	0.22143	0.950578	0	0.218959	0.742728	0	0.196904	0.855509	0
Liver	hspa4	106597416	LOC106597416	heat shock 70 kDa protein 4L-like	Heat shock protein	-0.209042	NA	NA	0.557715	0.999369	0	0.964224	NA	NA	0.98503	NA	NA	1.45032	NA	NA
Liver	hspa4	106599778	LOC106599778	heat shock 70 kDa protein 4L-like	Heat shock protein	NA	NA	NA	NA	NA	NA	NA	NA	NA	NA	NA	NA	NA	NA	NA
Liver	hspa4	106610995	LOC106610995	heat shock 70 kDa protein 4L-like	Heat shock protein	-0.0545499	0.999082	0	-0.172936	0.999369	0	0.0284715	0.989925	0	0.0312209	0.945015	0	0.227943	0.482002	0
Liver	hsp7e	100380711	LOC100380711	heat shock 70 kDa protein 14	Heat shock protein	0.00880986	0.999773	0	0.126894	0.999369	0	0.132343	0.938681	0	-0.087487	0.882713	0	-0.0791832	0.854204	0
Liver	hsp7e	106595188	LOC106595188	heat shock 70 kDa protein 14-like	Heat shock protein	-0.0395199	0.999082	0	0.124634	0.999369	0	0.0970811	0.964222	0	0.0905091	0.869569	0	0.0616368	0.927796	0
Liver	trap1	106606510	LOC106606510	heat shock protein 75 kDa, mitochondrial-like	Heat shock protein	-0.152701	0.96126	0	0.0768748	0.999369	0	-0.299843	0.59867	0	0.161792	0.624739	0	-0.218475	0.506838	0
Liver	hsp90b1	106609356	hsp90b1	heat shock protein 90	Heat shock protein	-0.344727	0.991342	0	-0.270253	0.999369	0	1.22496	0.655272	0	0.775124	0.325781	0	2.27184	0.000761075	1
Liver	hsp90ab1	100136360	hsp90ab1	heat shock protein 90, alpha (cytosolic), class B member 1	Heat shock protein	0.032706	0.999082	0	-0.0758487	0.999369	0	-0.0534768	0.976273	0	0.0335765	0.930722	0	0.0536392	0.922361	0
Liver	hs90b	100286534	hs90b	Heat shock protein HSP 90-beta	Heat shock protein	-0.0677153	0.995737	0	-0.0543068	0.999369	0	0.088586	0.935213	0	0.0270916	0.9174	0	0.16804	0.507568	0
Liver	hs90a	100380418	hs90a	Heat shock protein HSP 90-alpha	Heat shock protein	0.31645	0.970028	0	-0.0118681	0.999369	0	0.352423	0.807833	0	0.177396	0.719028	0	0.563886	0.265766	0
Liver	hs90a	106608136	LOC106608136	heat shock protein HSP 90-alpha-like	Heat shock protein	0.16731	0.999082	0	-0.577153	0.999369	0	-0.0259134	0.996069	0	-1.1335	0.0370825	1	-0.584294	0.494756	0
Liver	hs90a1	106608137	LOC106608137	heat shock protein HSP 90-alpha 1	Heat shock protein	0.521006	NA	NA	0.549083	0.999369	0	NA	NA	NA	NA	NA	NA	-0.311673	NA	NA
Liver	hs90a1	106571588	LOC106571588	heat shock protein HSP 90-alpha 1-like	Heat shock protein	1.62392	NA	NA	0.173837	0.999369	0	-1.27487	NA	NA	0.327444	NA	NA	-1.13516	NA	NA
Liver	Hopl	106577237	LOC106577237	hsp70-Hsp90 organizing protein-like	Heat shock protein	0.128698	0.911033	0	0.131047	0.999369	0	0.245417	0.355112	0	0.293125	0.0252265	1	0.406237	0.000223627	1
Liver	stip1	106563457	LOC106563457	stress-induced-phosphoprotein 1-like	Heat shock protein	-0.162553	0.920088	0	0.0702119	0.999369	0	0.188262	0.844558	0	-0.202192	0.553845	0	-0.084456	0.859847	0
Liver	stip1	106564362	LOC106564362	stress-induced-phosphoprotein 1-like	Heat shock protein	0.185411	0.930655	0	-0.154535	0.999369	0	-0.0430256	0.981001	0	0.0647746	0.851758	0	0.187125	0.682625	0
Liver	stip1	106603127	LOC106603127	stress-induced-phosphoprotein 1-like	Heat shock protein	-0.116519	0.973908	0	0.00656767	0.999369	0	-0.0490051	0.977335	0	0.115927	0.733163	0	0.0602113	0.893238	0
Liver	hpbp1	100194918	hpbp1	Hsp70-binding protein 1	Heat shock protein	0.0712751	0.995737	0	0.0871085	0.999369	0	-0.22678	0.815266	0	0.0476729	0.91035	0	-0.26879	0.310937	0
Liver	hpbp1	106606384	LOC106606384	hsp70-binding protein 1-like	Heat shock protein	-0.088008	0.975632	0	0.0919989	0.999369	0	-0.164087	0.783577	0	0.219651	0.198905	0	-0.0392065	0.902676	0
Liver	ahsa1	106607651	LOC106607651	activator of 90 kDa heat shock protein ATPase homolog 1-like	Heat shock protein	-0.138401	0.970028	0	0.0229248	0.999369	0	0.199624	0.755729	0	0.0856576	0.800676	0	0.259104	0.338582	0
Liver	ahsa1	106571686	ahsa1a	AHA1, activator of heat shock protein ATPase homolog 1a	Heat shock protein	-0.133788	0.942082	0	0.0801801	0.999369	0	0.0236801	0.984449	0	0.0925423	0.788218	0	0.0344432	0.93649	0
Liver	aqp3	106585799	aqp3a	aquaporin 3a	Aquaporin	1.11123	NA	NA	-0.150797	0.999369	0	-0.0209289	NA	NA	-0.441957	NA	NA	-0.311673	NA	NA
Liver	aqp3	106567539	aqp3b	aquaporin 3b	Aquaporin	0.569705	NA	NA	-0.0558449	0.999369	0	0.0171799	NA	NA	-0.382627	NA	NA	-0.311673	NA	NA
Liver	aqp3	106563146	LOC106563146	aquaporin-3-like	Aquaporin	NA	NA	NA	NA	NA	NA	NA	NA	NA	NA	NA	NA	NA	NA	NA
Liver	aqp3	106580153	LOC106580153	aquaporin-3-like	Aquaporin	-0.296159	NA	NA	0.598339	0.999369	0	0.642218	NA	NA	-0.384542	NA	NA	-0.342843	NA	NA
Liver	aqp3	106588140	LOC106588140	aquaporin-3-like	Aquaporin	0.0872633	0.999082	0	0.192793	0.999369	0	-0.0674785	0.980426	0	0.0874926	0.859771	0	-0.17118	0.775323	0
Liver	aqp5	106600972	LOC106600972	aquaporin-5-like	Aquaporin	-0.616755	NA	NA	NA	NA	NA	0.299667	NA	NA	0.260739	NA	NA	0.329517	NA	NA
Liver	aqp5	106607404	LOC106607404	aquaporin-5-like	Aquaporin	0.0244356	NA	NA	0.549083	0.999369	0	-0.0520421	NA	NA	0.617563	NA	NA	0.00892276	NA	NA
Liver	aqp8	106589558	aqp8a.1	aquaporin 8a, tandem duplicate 2	Aquaporin	0.0140989	NA	NA	-0.669126	0.999369	0	-0.494836	NA	NA	0.828658	NA	NA	1.0124	NA	NA
Liver	aqp8	106589559	aqp8a.2	aquaporin 8a, tandem duplicate 2	Aquaporin	0.0244356	NA	NA	NA	NA	NA	0.642218	NA	NA	NA	NA	NA	0.329517	NA	NA
Liver	aqp8	100380791	aqp8	aquaporin 8	Aquaporin	0.389199	0.991342	0	-0.411777	0.999369	0	0.732886	0.878043	0	-1.44498	0.127534	0	-0.303898	0.834377	0
Liver	aqp8	106609622	LOC106609622	aquaporin-8-like	Aquaporin	0.226899	0.991336	0	0.000124872	0.999952	0	0.344777	0.693179	0	-0.620744	0.0100248	1	-0.27826	0.549919	0
Liver	aqp8	106601837	LOC106601837	aquaporin-8-like	Aquaporin	0.282559	NA	NA	-0.371013	0.999369	0	-0.620759	NA	NA	-1.03437	NA	NA	-1.32778	NA	NA
Liver	aqp8	106606680	LOC106606680	aquaporin-8-like	Aquaporin	NA	NA	NA	0.549083	0.999369	0	NA	NA	NA	NA	NA	NA	-0.311673	NA	NA
Liver	aqp8	106606691	LOC106606691	aquaporin-8-like	Aquaporin	0.340701	NA	NA	0.900709	0.999369	0	0.299728	NA	NA	0.260739	NA	NA	-0.340539	NA	NA
Liver	aqp8	106609282	LOC106609282	aquaporin-8-like	Aquaporin	0.253828	NA	NA	-0.125877	0.999369	0	0.000681562	NA	NA	-0.272841	NA	NA	-0.116214	NA	NA
Liver	aqp9	106562200	aqp9	aquaporin 9	Aquaporin	0.299257	0.22781	0	-0.0694377	0.999369	0	0.247157	0.856756	0	-0.679898	2.57093e-05	1	-0.365842	0.349226	0
Liver	aqp9	106561752	LOC106561752	aquaporin-9-like	Aquaporin	NA	NA	NA	NA	NA	NA	NA	NA	NA	NA	NA	NA	NA	NA	NA
Liver	aqp9	106584734	LOC106584734	aquaporin-9-like	Aquaporin	0.0712333	NA	NA	-0.688253	0.999369	0	0.322266	0.974208	0	1.90404	0.0734248	1	2.93836	0.000206203	1
Liver	aqp9	106587344	LOC106587344	aquaporin-9-like	Aquaporin	1.79092	NA	NA	0.156718	0.999369	0	2.11089	NA	NA	-1.94727	NA	NA	-0.00187845	0.999632	0
Liver	aqp9	106595008	LOC106595008	aquaporin-9-like	Aquaporin	0.0292611	NA	NA	-0.474603	0.999369	0	0.642218	NA	NA	-0.786352	NA	NA	0.329517	NA	NA
Liver	aqp9	106595412	LOC106595412	aquaporin-9-like	Aquaporin	0.243356	0.92426	0	-0.112119	0.999369	0	-0.160344	0.894471	0	-0.32751	0.099326	1	-0.377737	0.194927	0
Liver	aqp11	106603711	LOC106603711	aquaporin-11-like	Aquaporin	0.129851	0.984825	0	0.0203274	0.999369	0	-0.07362	0.9743	0	-0.220335	0.486963	0	-0.315527	0.313228	0
Liver	aqp11	106612880	LOC106612880	aquaporin-11-like	Aquaporin	0.704716	NA	NA	0.203528	0.999369	0	0.140403	NA	NA	0.38718	NA	NA	0.329524	NA	NA
Liver	tp53	106602901	tp53	tumor protein p53	DNA damage and repair	-0.210919	0.328276	0	-0.0652759	0.999369	0	-0.145604	0.892286	0	0.326169	0.072523	1	0.243809	0.211518	0
Liver	gadd45a	106560326	LOC106560326	growth arrest and DNA damage-inducible protein GADD45 alpha-like	DNA damage and repair	-0.322957	0.970028	0	0.0370823	0.999369	0	-0.482903	0.724016	0	0.462145	0.279558	0	-0.0543355	0.951823	0
Liver	gadd45a	106568974	LOC106568974	growth arrest and DNA damage-inducible protein GADD45 alpha-like	DNA damage and repair	-0.245498	0.995737	0	0.17403	0.999369	0	-0.635419	0.289213	0	0.798029	0.0182315	1	-0.00631025	0.996403	0
Liver	gadd45a	106598934	LOC106598934	growth arrest and DNA damage-inducible protein GADD45 alpha-like	DNA damage and repair	-0.494975	0.733412	0	0.0227752	0.999369	0	-0.0801405	0.980481	0	0.102639	0.892894	0	0.000720299	0.999632	0
Liver	gadd45a	106584172	LOC106584172	growth arrest and DNA damage-inducible protein GADD45 alpha-like	DNA damage and repair	-0.523056	0.729422	0	-0.0163896	0.999369	0	-0.184673	0.929914	0	-0.00586266	0.993089	0	-0.175384	0.736922	0
Liver	atm	106612994	atm	ATM serine/threonine kinase	DNA damage and repair	-0.0160671	0.999773	0	-0.164094	0.999369	0	-0.0765683	0.958915	0	-0.229757	0.394858	0	-0.143963	0.5525	0
Liver	atr	106591441	atr	ATR serine/threonine kinase	DNA damage and repair	0.0903421	0.995737	0	-0.0640701	0.999369	0	-0.0464915	0.979305	0	0.0867701	0.845463	0	0.105284	0.720824	0
Liver	ogg1	100195518	ogg1	8-oxoguanine DNA glycosylase	DNA damage and repair	-0.182865	0.911033	0	0.177206	0.999369	0	-0.154202	0.73429	0	0.319699	0.0113486	1	-0.0120255	0.970638	0
Liver	xrcc1	106605164	LOC106605164	DNA repair protein XRCC1	DNA damage and repair	0.0978764	0.990892	0	-0.114057	0.999369	0	-0.0718477	0.959841	0	0.0446861	0.90247	0	0.0868829	0.794822	0
Liver	xrcc1	106582635	LOC106582635	DNA repair protein XRCC1	DNA damage and repair	-0.0708228	0.995737	0	-0.0769741	0.999369	0	0.0452981	0.964562	0	-0.0113967	0.975168	0	0.101675	0.652386	0
Liver	cdkn1a	106565657	cdkn1a	cyclin-dependent kinase inhibitor 1A	DNA damage and repair	-0.554358	0.828669	0	0.062125	0.999369	0	-0.534988	0.889555	0	0.719966	0.41149	0	0.120368	0.93649	0
Liver	cdk2	100196712	cdk2	cyclin-dependent kinase 2	DNA damage and repair	-0.0685721	0.999082	0	-0.178458	0.999369	0	-0.1813	0.936926	0	0.185887	0.713166	0	0.178255	0.829259	0
Liver	cdk2	106565437	LOC106565437	cyclin-dependent kinase 2-like	DNA damage and repair	-0.0291847	0.999082	0	-0.0661426	0.999369	0	-0.034928	0.990158	0	0.0928266	0.903397	0	0.132512	0.772638	0
Liver	pcna	106580445	LOC106580445	proliferating cell nuclear antigen	DNA damage and repair	0.173034	0.975632	0	-0.261004	0.999369	0	0.0527672	0.986477	0	-0.208762	0.763277	0	0.105237	0.905063	0
Liver	pcna	106585071	LOC106585071	proliferating cell nuclear antigen	DNA damage and repair	0.0874162	0.998119	0	-0.192126	0.999369	0	-0.156157	0.950554	0	-0.042573	0.957864	0	-0.00677552	0.994352	0
Liver	bcl2	106569189	LOC106569189	apoptosis regulator Bcl-2-like	Apoptosis	-0.00965992	0.999773	0	-0.212035	0.999369	0	-0.132166	0.936956	0	-0.0868534	0.865788	0	-0.00334233	0.9967	0
Liver	bcl2	106579593	LOC106579593	apoptosis regulator Bcl-2-like	Apoptosis	-0.0522065	0.999773	0	-0.296462	0.999369	0	-0.0161062	0.996069	0	-0.700998	0.0810448	1	-0.426393	0.411005	0
Liver	bcl2	106590353	LOC106590353	apoptosis regulator Bcl-2-like	Apoptosis	0.217851	0.994141	0	-0.14425	0.999369	0	-0.168571	0.966571	0	0.0240407	0.984176	0	0.00370464	0.997837	0
Liver	bcl2	106599248	LOC106599248	apoptosis regulator Bcl-2-like	Apoptosis	-0.0230813	0.999773	0	-0.193139	0.999369	0	-0.0297267	0.989353	0	0.0364116	0.940941	0	0.194725	0.5487	0
Liver	bcl2l1	106572112	bcl2l1	BCL2 like 1	Apoptosis	-0.0280736	0.999082	0	-0.119378	0.999369	0	-0.0199201	0.9931	0	0.0245005	0.955314	0	0.127238	0.74312	0
Liver	bcl2l1	106582883	LOC106582883	bcl-2-like protein 1	Apoptosis	0.143583	0.965458	0	-0.259044	0.999369	0	0.165001	0.869052	0	-0.644606	1.19212e-06	1	-0.225028	0.395177	0
Liver	bcl2l1	106565774	LOC106565774	bcl-2-like protein 1	Apoptosis	-0.0889151	0.999082	0	-0.351775	0.999369	0	-0.0547888	0.982774	0	-0.224734	0.623002	0	0.067252	0.934272	0
Liver	baxb	106600761	baxb	BCL2 associated X, apoptosis regulator b	Apoptosis	0.0238535	0.999773	0	0.0322653	0.999369	0	0.0433099	0.981611	0	-0.172631	0.513917	0	-0.167592	0.689456	0
Liver	bad	106563493	LOC106563493	bcl2-associated agonist of cell death	Apoptosis	0.129282	0.995737	0	0.0117281	0.999369	0	-0.111252	0.958644	0	0.10443	0.827772	0	-0.0218485	0.97454	0
Liver	bada	106603152	bada	bcl2-associated agonist of cell death a	Apoptosis	-0.229478	0.96126	0	-0.016655	0.999369	0	-0.0259499	0.992611	0	-0.0509108	0.930034	0	-0.0609455	0.929365	0
Liver	badb	106578087	badb	bcl2-associated agonist of cell death b	Apoptosis	-0.0628038	0.999082	0	0.00410417	0.999369	0	0.0141592	0.993094	0	0.0829274	0.707319	0	0.0933811	0.789057	0
Liver	casp3	100194892	casp3	Caspase-3	Apoptosis	0.0584925	0.995737	0	-0.170519	0.999369	0	0.0697679	0.947767	0	-0.138982	0.301622	0	0.0982648	0.731113	0
Liver	casp3	106563110	LOC106563110	caspase-3-like	Apoptosis	0.599452	NA	NA	NA	NA	NA	-0.378032	NA	NA	0.617855	NA	NA	NA	NA	NA
Liver	casp3	106568012	LOC106568012	caspase-3-like	Apoptosis	-1.36041	NA	NA	-0.708425	0.999369	0	1.12218	NA	NA	-0.673428	NA	NA	1.15176	NA	NA
Liver	casp3	106610001	LOC106610001	caspase-3-like	Apoptosis	0.300883	0.991342	0	-0.32309	0.999369	0	-0.032154	0.994235	0	-0.113419	0.915253	0	0.167197	0.864868	0
Liver	casp3	106612018	casp3b	caspase 3	Apoptosis	-0.260993	0.999082	0	-0.328955	0.999369	0	-0.898787	0.687025	0	0.942861	0.238281	0	0.366504	0.827602	0
Liver	casp3	100136460	LOC100136460	caspase 3A	Apoptosis	NA	NA	NA	NA	NA	NA	NA	NA	NA	NA	NA	NA	NA	NA	NA
Liver	casp3	106602722	casp3a	caspase 3	Apoptosis	0.0622924	0.999082	0	-0.141874	0.999369	0	-0.114125	0.936926	0	0.287642	0.274715	0	0.320444	0.260647	0
Liver	casp6	106578230	LOC106578230	caspase-6-like	Apoptosis	-0.622343	0.959965	0	-0.281195	0.999369	0	0.54025	0.640875	0	-0.575449	0.182657	0	0.250967	0.770536	0
Liver	casp6	106610306	LOC106610306	caspase-6-like	Apoptosis	-0.134594	0.991342	0	0.135476	0.999369	0	-0.202572	0.906148	0	0.156223	0.656493	0	-0.180356	0.695191	0
Liver	casp6	106610344	LOC106610344	caspase-6-like	Apoptosis	-0.176396	0.711673	0	-0.00105262	0.999369	0	-0.0778418	0.947084	0	0.0855575	0.773329	0	0.00108331	0.998467	0
Liver	casp7	106578356	casp7	caspase 7, apoptosis-related cysteine peptidase	Apoptosis	-0.108348	0.991342	0	0.273447	0.999369	0	0.0498937	0.977335	0	0.229305	0.433336	0	0.00116428	0.998467	0
Liver	casp8	106569473	LOC106569473	caspase-8-like	Apoptosis	0.0386764	0.999082	0	-0.286001	0.999369	0	-0.157704	0.848271	0	-0.0376623	0.9142	0	0.0913786	0.810542	0
Liver	casp8	100136459	LOC100136459	caspase 8-like protein	Apoptosis	-0.0891345	0.999082	0	-0.00226723	0.999369	0	0.293049	0.844558	0	-0.206229	0.721021	0	0.0817889	0.905063	0
Liver	casp8	106569483	LOC106569483	caspase-8-like	Apoptosis	-1.57611	NA	NA	0.413901	0.999369	0	-1.17802	NA	NA	1.07698	NA	NA	-0.705871	NA	NA
Liver	casp8	106582462	LOC106582462	caspase-8-like	Apoptosis	0.0491541	0.999082	0	0.0301965	0.999369	0	-0.129714	0.958904	0	-0.233209	0.352635	0	-0.38506	0.388858	0
Liver	casp8	106586254	LOC106586254	caspase-8-like	Apoptosis	-0.152819	0.999082	0	0.383826	0.999369	0	-0.786556	0.670486	0	0.515483	0.486868	0	-0.656202	0.188241	0
Liver	casp8	106600207	LOC106600207	caspase-8-like	Apoptosis	0.0231837	0.999773	0	-0.121502	0.999369	0	-0.103569	0.93357	0	0.135851	0.690838	0	0.149184	0.470184	0
Liver	casp9	106572551	casp9	caspase 9	Apoptosis	0.12722	0.975632	0	0.0924066	0.999369	0	-0.196012	0.695566	0	0.0499676	0.889397	0	-0.236243	0.271517	0
Liver	casp9	106567147	LOC106567147	caspase-9-like	Apoptosis	-0.245116	0.793915	0	0.00594295	0.999369	0	-0.464336	0.307835	0	0.502399	0.0909834	1	0.0295213	0.954404	0
Liver	nf-kb	106608684	rela	v-rel avian reticuloendotheliosis viral oncogene homolog A	Inflammation	-0.0481024	0.994141	0	-0.0384877	0.999369	0	0.0903226	0.938681	0	-0.0061792	0.986473	0	0.11889	0.63976	0
Liver	nf-kb	106577543	LOC106577543	transcription factor p65-like	Inflammation	0.0504752	0.999082	0	-0.107034	0.999369	0	0.262622	0.897668	0	0.2516	0.223055	0	0.626276	0.0706109	1
Liver	nf-kb	106591995	LOC106591995	transcription factor p65-like	Inflammation	0.0842605	NA	NA	0.314929	0.999369	0	-0.176674	NA	NA	0.899327	NA	NA	0.423845	NA	NA
Liver	nf-kb	106577703	LOC106577703	transcription factor p65-like	Inflammation	0.220457	0.995737	0	0.225555	0.999369	0	-0.22099	0.967492	0	0.0503964	0.972807	0	-0.376377	0.780582	0
Liver	ikbα	106571222	LOC106571222	IKBA, NF-kappa-B inhibitor alpha-like	Inflammation	-0.00824832	0.999773	0	-0.185354	0.999369	0	0.408437	0.604683	0	-0.014208	0.976116	0	0.577658	0.0335454	1
Liver	ikbα	106567825	LOC106567825	NF-kappa-B inhibitor alpha-like	Inflammation	0.0506019	0.999082	0	-0.219737	0.999369	0	0.0748405	0.956622	0	-0.239551	0.304908	0	0.0490375	0.904026	0
Liver	ikbα	106601178	LOC106601178	NF-kappa-B inhibitor alpha-like	Inflammation	0.39019	0.501836	0	0.337577	0.999369	0	0.379217	0.841669	0	0.743503	0.0058754	1	0.784561	0.0726886	1
Liver	ikbα	106607598	LOC106607598	NF-kappa-B inhibitor alpha-like	Inflammation	-0.0165204	0.999773	0	-0.241936	0.999369	0	0.579892	0.76747	0	0.626023	0.103634	0	1.446	0.000400462	1
Liver	ikbα	106603353	LOC106603353	NF-kappa-B inhibitor alpha-like	Inflammation	-0.0656702	0.994141	0	-0.0274051	0.999369	0	0.0239842	0.981654	0	0.136359	0.438888	0	0.187382	0.293977	0
Liver	ikbα	106611175	nfkbiab	nuclear factor of kappa light polypeptide gene enhancer in B-cells inhibitor, alpha b	Inflammation	0.321664	0.501836	0	0.152976	0.999369	0	0.459224	0.752872	0	0.787641	0.000187568	1	1.09111	0.00121237	1
Liver	tnf-α	100137091	tnf-alpha	tumor necrosis factor alpha	Inflammation	NA	NA	NA	NA	NA	NA	NA	NA	NA	NA	NA	NA	NA	NA	NA
Liver	il-1β	100136449	LOC100136449	interleukin-1 beta	Inflammation	-0.301937	NA	NA	1.18332	0.999369	0	-0.362191	NA	NA	0.981596	NA	NA	-0.50017	0.80839	0
Liver	il-1β	106562915	LOC106562915	interleukin-1 beta-like	Inflammation	-0.182198	NA	NA	-0.594563	0.999369	0	-0.173744	NA	NA	-0.285465	NA	NA	0.133118	NA	NA
Liver	il-1β	106570815	LOC106570815	interleukin-1 beta-like	Inflammation	-0.296159	NA	NA	0.900747	0.999369	0	-0.284124	NA	NA	0.523212	NA	NA	-0.663668	NA	NA
Liver	il-6	106570581	il6	interleukin 6 (interferon	Inflammation	NA	NA	NA	0.306951	0.999369	0	-0.284124	NA	NA	-0.407845	NA	NA	-1.02562	NA	NA
Liver	il-8	100195681	il8	interleukin 8	Inflammation	-0.618597	NA	NA	-0.130266	0.999369	0	0.315782	0.970119	0	3.35834	0.00151068	1	3.7532	0.00827379	1
Liver	il-10	100136512	LOC100136512	interleukin-10	Inflammation	NA	NA	NA	-0.861528	0.999369	0	NA	NA	NA	-1.17175	NA	NA	NA	NA	NA
Liver	nlrc3	106579213	nlrc3	NLR family	Inflammation	-0.178844	0.959965	0	0.0446849	0.999369	0	0.00033687	0.99985	0	-0.275984	0.400589	0	-0.332554	0.455424	0
Liver	nlrc5	106573720	nlrc5	NLR family	Inflammation	0.0149957	0.999773	0	0.107701	0.999369	0	-0.473321	0.850955	0	-0.178321	0.836964	0	-0.77362	0.381091	0

## Sheet: LFC_Muscle
Tissue	Gene_symbol2	NCBI_gene_id	NCBI_gene_symbol	NCBI_gene_name	gene_name2	gene_group	padj_v	sig_v	lfc_v_sham	padj_v_sham	sig_v_sham	lfc_v_gh	padj_v_gh	sig_v_gh	lfc_gh_vl	padj_gh_vl	sig_gh_vl	lfc_gh_vh	padj_gh_vh	sig_gh_vh
muscle	sod1	100136454	sod1	superoxide dismutase 1, soluble	Antioxidant	0.518657	0.611403	0	-0.351502	0.999977	0	0.272345	0.999996	0	-0.131691	0.986202	0	0.499717	0.557939	0
muscle	sod1	106604042	LOC106604042	superoxide dismutase [Cu-Zn]-like	Antioxidant	0.670835	0.509799	0	-0.751037	0.999977	0	0.27656	0.999996	0	-0.094907	0.991126	0	0.939207	0.231433	0
muscle	sod2	106571763	sod2	superoxide dismutase 2, mitochondrial	Antioxidant	0.221717	0.784124	0	0.0202344	0.999977	0	0.0257064	0.999996	0	0.1765	0.935513	0	0.188013	0.783504	0
muscle	sod3	100195733	sod3	superoxide dismutase 3	Antioxidant	0.0236028	0.992075	0	-0.0940346	0.999977	0	-0.25567	0.999996	0	0.277056	0.651268	0	0.116821	0.81506	0
muscle	gpx1	106566059	gpx1a	glutathione peroxidase 1a	Antioxidant	0.298331	0.887116	0	-0.0969819	0.999977	0	0.469355	0.999996	0	-0.394325	0.853798	0	0.178375	0.869468	0
muscle	gpx2	106599759	gpx2	glutathione peroxidase 2	Antioxidant	-1.39232	NA	NA	0.230952	0.999977	0	-0.948608	0.999996	0	0.0979422	NA	NA	-1.15226	NA	NA
muscle	gpx2	106565574	LOC106565574	glutathione peroxidase 2-like	Antioxidant	1.0399	0.559037	0	-0.363167	0.999977	0	1.02441	0.999996	0	-0.129293	0.990182	0	1.26707	0.18501	0
muscle	gpx2	106583190	LOC106583190	glutathione peroxidase 2-like	Antioxidant	1.21441	0.175888	0	-0.276144	0.999977	0	0.420499	0.999996	0	0.313826	0.959671	0	1.01719	0.544776	0
muscle	gpx3	106612297	gpx3	glutathione peroxidase 3	Antioxidant	1.87382	0.693054	0	-0.585591	0.999977	0	1.38334	0.999996	0	-0.368777	0.96067	0	1.62772	0.203998	0
muscle	gpx3	106604151	LOC106604151	glutathione peroxidase 3-like	Antioxidant	1.15034	0.686224	0	-0.168193	0.999977	0	0.869007	0.999996	0	-0.130595	0.991126	0	0.904104	0.478066	0
muscle	gpx4	100286663	gpx4	Probable phospholipid hydroperoxide glutathione peroxidase	Antioxidant	NA	NA	NA	NA	NA	NA	NA	NA	NA	NA	NA	NA	NA	NA	NA
muscle	gpx4	106614001	LOC106614001	phospholipid hydroperoxide glutathione peroxidase, mitochondrial-like	Antioxidant	-0.829665	NA	NA	-0.213433	0.999977	0	1.53407	0.999996	0	-0.170699	NA	NA	1.57071	NA	NA
muscle	gpx4	100194734	LOC100194734	phospholipid hydroperoxide glutathione peroxidase mitochondrial	Antioxidant	0.0997619	0.859542	0	-0.317694	0.999977	0	0.287241	0.999996	0	-0.220516	0.97988	0	0.392112	0.703652	0
muscle	gpx4	106573579	gpx4a	glutathione peroxidase 4a	Antioxidant	0.279114	0.800527	0	-0.32064	0.999977	0	0.257133	0.999996	0	-0.013229	0.997135	0	0.570746	0.390127	0
muscle	gpx6	106577309	LOC106577309	glutathione peroxidase 6-like	Antioxidant	-0.242215	NA	NA	NA	NA	NA	0.0592406	0.999996	0	0.43681	NA	NA	NA	NA	NA
muscle	gpx6	106596058	LOC106596058	glutathione peroxidase 6-like	Antioxidant	0.362257	NA	NA	0.366954	0.999977	0	1.03464	0.999996	0	-0.0778222	NA	NA	0.593294	NA	NA
muscle	gpx7	100195860	gpx7	glutathione peroxidase 7	Antioxidant	0.331773	0.875525	0	0.556158	0.999977	0	-0.257706	0.999996	0	0.843471	0.118542	0	0.029224	0.972157	0
muscle	gpx8	106585933	gpx8	glutathione peroxidase 8 (putative)	Antioxidant	-0.461791	0.789271	0	0.139921	0.999977	0	0.0616345	0.999996	0	0.150713	0.957518	0	0.0595866	0.945696	0
muscle	gpx8	106570901	LOC106570901	probable glutathione peroxidase 8	Antioxidant	NA	NA	NA	0.307515	0.999977	0	NA	NA	NA	-0.382058	NA	NA	NA	NA	NA
muscle	selenop	106585199	selenop	selenoprotein P	Antioxidant	0.494544	0.729852	0	0.0972389	0.999977	0	0.737095	0.999996	0	-0.832497	0.3134	0	-0.184483	0.87762	0
muscle	selenop2	106569257	selenop2	selenoprotein P2	Antioxidant	2.14977	0.59625	0	-0.697409	0.999977	0	0.775104	0.999996	0	-0.127405	0.991126	0	1.35681	0.315818	0
muscle	cat	100195273	cat	catalase	Antioxidant	0.0756987	0.908206	0	-0.0424122	0.999977	0	0.10558	0.999996	0	-0.258095	0.607024	0	-0.103803	0.824445	0
muscle	cat	106586175	LOC106586175	catalase-like	Antioxidant	0.344054	0.804128	0	-0.224572	0.999977	0	0.312679	0.999996	0	-0.408624	0.447499	0	0.13716	0.825658	0
muscle	cat	106564824	LOC106564824	catalase-like	Antioxidant	1.16616	0.708082	0	-0.146226	0.999977	0	0.322724	0.999996	0	0.0607077	0.991126	0	0.522151	0.422006	0
muscle	ucp2	106603348	LOC106603348	mitochondrial uncoupling protein 2	Antioxidant	0.00511261	0.998792	0	-0.119825	0.999977	0	0.014822	0.999996	0	0.678927	0.102474	0	0.82057	0.199387	0
muscle	ucp2	106581201	LOC106581201	mitochondrial uncoupling protein 2	Antioxidant	0.545014	0.392716	0	0.0873785	0.999977	0	-0.0442648	0.999996	0	-0.228675	0.927151	0	-0.356095	0.494033	0
muscle	ucp2	106603347	LOC106603347	mitochondrial uncoupling protein 2	Antioxidant	0.360265	0.694537	0	0.116644	0.999977	0	-0.114997	0.999996	0	0.697376	0.170842	0	0.471593	0.528803	0
muscle	ucp2	106567822	LOC106567822	mitochondrial uncoupling protein 2	Antioxidant	-0.716509	0.808559	0	0.503969	0.999977	0	0.858345	0.999996	0	0.447078	0.853397	0	0.803397	0.409072	0
muscle	ucp2	106610252	ucp1	mitochondrial uncoupling protein 2-like	Antioxidant	2.03533	NA	NA	0.133384	0.999977	0	1.90016	0.999996	0	-0.522923	NA	NA	1.2224	NA	NA
muscle	nqo1	106586568	LOC106586568	NAD(P)H dehydrogenase [quinone] 1	Antioxidant	NA	NA	NA	0.229385	0.999977	0	-0.0500444	0.999996	0	0.4974	NA	NA	0.195751	NA	NA
muscle	nqo1	106587985	LOC106587985	NAD(P)H dehydrogenase [quinone] 1	Antioxidant	-0.703438	0.661973	0	-0.496819	0.999977	0	0.643779	0.999996	0	-0.507447	0.753956	0	0.638441	0.452527	0
muscle	nqo1	106582049	LOC106582049	NAD(P)H dehydrogenase [quinone] 1-like	Antioxidant	NA	NA	NA	NA	NA	NA	NA	NA	NA	NA	NA	NA	NA	NA	NA
muscle	nqo1	106592157	LOC106592157	NAD(P)H dehydrogenase [quinone] 1-like	Antioxidant	-0.352462	0.885271	0	-0.485713	0.999977	0	0.52296	0.999996	0	-0.0571359	0.991126	0	0.940954	0.249172	0
muscle	mt	100196309	mt	metallothionein	Antioxidant	NA	NA	NA	NA	NA	NA	NA	NA	NA	NA	NA	NA	NA	NA	NA
muscle	mta	100136589	LOC100136589	metallothionein A	Antioxidant	1.13921	0.629567	0	-0.518553	0.999977	0	-0.161836	0.999996	0	0.0652318	0.99186	0	0.39223	0.732	0
muscle	mtb	100136581	LOC100136581	metallothionein B	Antioxidant	0.743246	0.661973	0	-0.695917	0.999977	0	1.05056	0.999996	0	-0.396098	0.900756	0	1.35741	0.158887	0
muscle	msra	100195865	msra	methionine sulfoxide reductase A	Antioxidant	-0.306573	0.79425	0	-0.0608157	0.999977	0	0.484638	0.999996	0	-0.437255	0.731197	0	0.121946	0.902835	0
muscle	msra	106610664	si:ch1073-358c10.1	peptide methionine sulfoxide reductase MsrA 1-like	Antioxidant	-0.383221	NA	NA	-0.140476	0.999977	0	-0.201575	0.999996	0	0.484811	NA	NA	0.442157	NA	NA
muscle	msrb1	106589567	LOC106589567	methionine-R-sulfoxide reductase B1-A-like	Antioxidant	0.151971	0.9795	0	0.398718	0.999977	0	0.5409	0.999996	0	-0.260021	0.933859	0	-0.119298	0.932418	0
muscle	msrb1	106606701	LOC106606701	methionine-R-sulfoxide reductase B1-A-like	Antioxidant	0.397831	0.758858	0	-0.333351	0.999977	0	-0.0318838	0.999996	0	-0.0396696	0.992984	0	0.267878	0.767171	0
muscle	msrb2	106590537	msrb2	methionine sulfoxide reductase B2	Antioxidant	1.2697	NA	NA	0.833128	0.999977	0	0.729585	0.999996	0	0.594549	NA	NA	0.397068	NA	NA
muscle	msrb2	106578379	LOC106578379	MSRB2, methionine-R-sulfoxide reductase B2, mitochondrial-like	Antioxidant	2.64433	0.640203	0	0.278443	0.999977	0	1.39056	0.999996	0	0.505737	0.959166	0	1.61097	0.405773	0
muscle	msrb3	106576618	LOC106576618	methionine-R-sulfoxide reductase B3-like	Antioxidant	0.286949	0.828344	0	0.175803	0.999977	0	-0.0498392	0.999996	0	-0.285689	0.797088	0	-0.506128	0.279576	0
muscle	msrb3	106599514	LOC106599514	methionine-R-sulfoxide reductase B3-like	Antioxidant	-0.518728	NA	NA	1.12583	0.999977	0	-0.869191	0.999996	0	1.37382	NA	NA	-0.623146	NA	NA
muscle	txn	106608859	txn	thioredoxin	Thiol oxidoreductase	0.0958352	0.975072	0	-0.296501	0.999977	0	0.37398	0.999996	0	0.101524	0.983919	0	0.778093	0.230616	0
muscle	txn	106577817	LOC106577817	thioredoxin-like	Thiol oxidoreductase	0.30287	0.941249	0	0.301797	0.999977	0	-0.232268	0.999996	0	-0.202613	0.984471	0	0.302858	0.824553	0
muscle	txnl1	100194594	txnl1	thioredoxin like 1	Thiol oxidoreductase	0.297096	0.837329	0	-0.612293	0.999977	0	0.108342	0.999996	0	0.0524379	0.991126	0	0.779292	0.291514	0
muscle	txnl1	106572199	LOC106572199	thioredoxin-like protein 1	Thiol oxidoreductase	0.148309	0.879272	0	-0.277793	0.999977	0	0.0834558	0.999996	0	0.0507366	0.991126	0	0.418215	0.578467	0
muscle	txn2	106607030	LOC106607030	thioredoxin, mitochondrial-like	Thiol oxidoreductase	0.189137	0.78942	0	0.127873	0.999977	0	0.112689	0.999996	0	0.200433	0.90175	0	0.192125	0.736952	0
muscle	txn2	106601338	LOC106601338	thioredoxin, mitochondrial-like	Thiol oxidoreductase	0.0986656	0.905005	0	0.111144	0.999977	0	0.14643	0.999996	0	0.0974942	0.973613	0	0.143494	0.824461	0
muscle	txnl4a	106570226	LOC106570226	thioredoxin-like protein 4A	Thiol oxidoreductase	0.540767	NA	NA	0.0435374	0.999977	0	0.472842	0.999996	0	-0.477567	0.929436	0	-0.0364503	0.983002	0
muscle	txnl4a	106570228	LOC106570228	thioredoxin-like protein 4A	Thiol oxidoreductase	0.618771	0.592342	0	-0.364526	0.999977	0	0.473444	0.999996	0	-0.139566	0.984471	0	0.705076	0.387615	0
muscle	txnl4a	106588575	LOC106588575	thioredoxin-like protein 4A	Thiol oxidoreductase	NA	NA	NA	1.12583	0.999977	0	NA	NA	NA	NA	NA	NA	-0.623146	NA	NA
muscle	txnl4a	106588588	LOC106588588	thioredoxin-like protein 4A	Thiol oxidoreductase	-0.0894318	0.971492	0	-0.201467	0.999977	0	0.000792518	0.999996	0	0.264989	0.879616	0	0.472544	0.520971	0
muscle	txnl4b	100195698	txnl4b	thioredoxin-like 4B	Thiol oxidoreductase	0.323764	0.86781	0	-0.434787	0.999977	0	0.275232	0.999996	0	-0.0637813	0.991126	0	0.656598	0.414315	0
muscle	txnrd1	106583642	LOC106583642	thioredoxin reductase 1, cytoplasmic-like	Thiol oxidoreductase	-0.401591	0.723516	0	0.227464	0.999977	0	-0.303816	0.999996	0	0.385243	0.859364	0	-0.145991	0.826468	0
muscle	txnrd1	106565239	LOC106565239	thioredoxin reductase 1, cytoplasmic-like	Thiol oxidoreductase	0.379018	0.570026	0	-0.185837	0.999977	0	0.188653	0.999996	0	0.117186	0.974287	0	0.494728	0.22628	0
muscle	txnrd1	106609375	LOC106609375	thioredoxin reductase 1, cytoplasmic-like	Thiol oxidoreductase	-0.125634	NA	NA	-0.998639	0.999977	0	-0.796861	0.999996	0	0.602993	NA	NA	0.757452	NA	NA
muscle	txnrd2	106580542	LOC106580542	thioredoxin reductase 2, mitochondrial-like	Thiol oxidoreductase	-0.242215	NA	NA	0.510356	0.999977	0	0.279673	0.999996	0	0.915723	NA	NA	0.662067	NA	NA
muscle	txnrd2	106585093	txnrd2.2	thioredoxin reductase 2, tandem duplicate 2	Thiol oxidoreductase	-0.0991738	0.910222	0	0.122827	0.999977	0	-0.100417	0.999996	0	-0.0993767	0.973039	0	-0.321731	0.447957	0
muscle	txnip	100195402	txnip	thioredoxin interacting protein	Thiol oxidoreductase	0.126333	0.909306	0	0.276635	0.999977	0	0.123487	0.999996	0	0.505524	0.282409	0	0.361017	0.53261	0
muscle	txnip	106570200	LOC106570200	thioredoxin-interacting protein-like	Thiol oxidoreductase	0.345065	0.685485	0	0.171134	0.999977	0	0.078314	0.999996	0	0.171181	0.824519	0	0.0825415	0.854467	0
muscle	txnip	106605448	LOC106605448	thioredoxin-interacting protein-like	Thiol oxidoreductase	-0.181077	0.806116	0	-0.150705	0.999977	0	0.164147	0.999996	0	0.496055	0.453164	0	0.8167	0.0671074	1
muscle	txnip	106580182	LOC106580182	thioredoxin-interacting protein-like	Thiol oxidoreductase	0.00924483	0.995961	0	-0.00947357	0.999977	0	0.239449	0.999996	0	0.527763	0.465964	0	0.782614	0.0406288	1
muscle	srxn1	106567196	srxn1	sulfiredoxin 1 homolog (S. cerevisiae)	Thiol oxidoreductase	0.786565	0.676767	0	-0.104509	0.999977	0	0.564139	0.999996	0	-0.215789	0.980491	0	0.455029	0.669906	0
muscle	glrx	100195272	zgc:152951	glutaredoxin (thioltransferase)	Thiol oxidoreductase	0.00480228	0.998761	0	0.231732	0.999977	0	0.178794	0.999996	0	-0.147946	0.900609	0	-0.199609	0.532577	0
muscle	glrx	106565191	glrx	glutaredoxin (thioltransferase)	Thiol oxidoreductase	0.104011	0.978998	0	-0.201251	0.999977	0	0.766115	0.999996	0	0.137337	0.983605	0	1.11667	0.236498	0
muscle	glrx1	100196218	glrx1	Glutaredoxin-1	Thiol oxidoreductase	0.583913	0.876418	0	-0.121573	0.999977	0	0.625534	0.999996	0	0.154983	0.991126	0	0.909071	0.433593	0
muscle	glrx2	106560303	glrx2	glutaredoxin 2	Thiol oxidoreductase	0.07221	0.970764	0	0.0131682	0.999977	0	0.131285	0.999996	0	-0.0166157	0.997812	0	0.108714	0.929401	0
muscle	glrx3	106613720	glrx3	glutaredoxin 3	Thiol oxidoreductase	0.175421	0.819264	0	-0.11469	0.999977	0	0.166846	0.999996	0	-0.0484352	0.990182	0	0.227721	0.458466	0
muscle	glrx3	106593871	LOC106593871	glutaredoxin 3-like	Thiol oxidoreductase	0.0878052	0.954969	0	-0.124728	0.999977	0	-0.1169	0.999996	0	-0.0471571	0.991126	0	-0.0461938	0.954321	0
muscle	glrx3	106592187	LOC106592187	glutaredoxin-3-like	Thiol oxidoreductase	0.193298	0.885271	0	-0.023425	0.999977	0	0.234189	0.999996	0	0.12813	0.973613	0	0.399113	0.563725	0
muscle	glrx3	106577336	LOC106577336	glutaredoxin-3-like	Thiol oxidoreductase	-0.00165273	0.999257	0	0.0106903	0.999977	0	0.240518	0.999996	0	-0.0675247	0.986238	0	0.163	0.72329	0
muscle	glrx5	100196203	glrx5	glutaredoxin 5 homolog (S. cerevisiae)	Thiol oxidoreductase	0.264405	0.622223	0	0.133149	0.999977	0	0.103802	0.999996	0	-0.0167554	0.994817	0	-0.0417868	0.93257	0
muscle	grxcr	106600617	LOC106600617	glutaredoxin domain-containing cysteine-rich protein 1-like	Thiol oxidoreductase	NA	NA	NA	NA	NA	NA	NA	NA	NA	NA	NA	NA	NA	NA	NA
muscle	grxcr	106604477	grxcr1a	glutaredoxin and cysteine rich domain containing 1 a	Thiol oxidoreductase	NA	NA	NA	0.510356	0.999977	0	NA	NA	NA	-0.178879	NA	NA	NA	NA	NA
muscle	grxcr	106600592	grxcr1b	glutaredoxin and cysteine rich domain containing 1 b	Thiol oxidoreductase	NA	NA	NA	0.394656	0.999977	0	NA	NA	NA	-0.292584	NA	NA	NA	NA	NA
muscle	grxcr	106603862	LOC106603862	glutaredoxin domain-containing cysteine-rich protein 2-like	Thiol oxidoreductase	-0.872556	NA	NA	0.708227	0.999977	0	-0.685503	0.999996	0	0.645262	0.87317	0	-0.826331	NA	NA
muscle	prdx	100196357	tdx	Peroxiredoxin	Thiol oxidoreductase	0.40218	0.846171	0	-0.55173	0.999977	0	0.437695	0.999996	0	-0.386979	0.944673	0	0.609426	0.5472	0
muscle	prdx	106607009	LOC106607009	peroxiredoxin-like	Thiol oxidoreductase	0.675116	0.607991	0	-0.153125	0.999977	0	0.0671742	0.999996	0	0.0194001	0.996066	0	0.245327	0.772651	0
muscle	prdx1	100195794	prdx1	peroxiredoxin 1	Thiol oxidoreductase	0.153217	0.849728	0	-0.00826893	0.999977	0	0.154719	0.999996	0	-0.00153458	0.999192	0	0.165752	0.684318	0
muscle	prdx1	106564567	LOC106564567	peroxiredoxin-1-like	Thiol oxidoreductase	0.342043	0.734847	0	-0.228602	0.999977	0	0.398122	0.999996	0	-0.0551438	0.991126	0	0.577501	0.428052	0
muscle	prdx1	106600402	LOC106600402	peroxiredoxin-1-like	Thiol oxidoreductase	0.441773	NA	NA	-0.518375	0.999977	0	-0.585093	0.999996	0	0.0371131	NA	NA	0.0976302	NA	NA
muscle	prxl2b	106582827	prxl2b	peroxiredoxin like 2B	Thiol oxidoreductase	0.931918	0.689218	0	-0.24231	0.999977	0	0.00413747	0.999996	0	0.368616	0.909116	0	0.612014	0.568258	0
muscle	prxl2c	106580613	prxl2c	peroxiredoxin like 2C	Thiol oxidoreductase	-0.00204733	0.999257	0	-0.408313	0.999977	0	0.215934	0.999996	0	-0.102253	0.991126	0	0.529511	0.548219	0
muscle	prdx3	106604727	prdx3	peroxiredoxin 3	Thiol oxidoreductase	0.436431	0.693054	0	-0.407758	0.999977	0	0.183926	0.999996	0	-0.177177	0.975782	0	0.422305	0.6024	0
muscle	prdx4	106603063	prdx4	peroxiredoxin 4	Thiol oxidoreductase	0.27651	0.857616	0	-0.563602	0.999977	0	0.0839815	0.999996	0	-0.107464	0.988248	0	0.552812	0.502637	0
muscle	prdx4	106563587	LOC106563587	peroxiredoxin-4-like	Thiol oxidoreductase	0.120436	0.950907	0	-0.231319	0.999977	0	0.205894	0.999996	0	-0.210115	0.902616	0	0.236891	0.693933	0
muscle	prdx4	106590480	LOC106590480	peroxiredoxin-4-like	Thiol oxidoreductase	-0.242215	NA	NA	0.472642	0.999977	0	NA	NA	NA	-0.216268	NA	NA	NA	NA	NA
muscle	prdx5	106603145	LOC106603145	peroxiredoxin-5, mitochondrial-like	Thiol oxidoreductase	0.112163	0.845371	0	-0.00571395	0.999977	0	0.438846	0.999996	0	-0.598588	0.679731	0	-0.143745	0.901722	0
muscle	prdx5	106563481	LOC106563481	peroxiredoxin-5, mitochondrial-like	Thiol oxidoreductase	0.418845	0.683977	0	-0.384889	0.999977	0	0.286378	0.999996	0	0.06258	0.991126	0	0.740749	0.357014	0
muscle	prdx6	106584278	prdx6	peroxiredoxin 6	Thiol oxidoreductase	0.0204747	0.991298	0	-0.161282	0.999977	0	0.108929	0.999996	0	0.152668	0.910556	0	0.430308	0.364643	0
muscle	prdx6	106569414	LOC106569414	peroxiredoxin 6	Thiol oxidoreductase	0.139398	0.970471	0	-0.666819	0.999977	0	0.0270835	0.999996	0	-0.0861515	0.988953	0	0.615851	0.309903	0
muscle	prdx6	106613478	LOC106613478	peroxiredoxin-6-like	Thiol oxidoreductase	0.63302	NA	NA	0.983199	0.999977	0	0.983975	0.999996	0	1.3581	NA	NA	1.35301	NA	NA
muscle	gr	106604481	gsr	glutathione reductase	GSH synthesis/recycling	0.332648	0.629567	0	-0.210952	0.999977	0	0.310431	0.999996	0	0.317249	0.520785	0	0.828525	0.0962148	1
muscle	gclc	100196780	gclc	glutamate-cysteine ligase, catalytic subunit	GSH synthesis/recycling	0.219519	0.789271	0	-0.17855	0.999977	0	0.13525	0.999996	0	0.203306	0.610321	0	0.523273	0.151447	0
muscle	gclc	106612605	LOC106612605	glutamate--cysteine ligase catalytic subunit-like	GSH synthesis/recycling	-0.157961	0.924674	0	-0.162694	0.999977	0	0.0067352	0.999996	0	0.369854	0.580799	0	0.543799	0.210439	0
muscle	gclr	100380821	gsh0	Glutamate--cysteine ligase regulatory subunit	GSH synthesis/recycling	0.00540627	0.999257	0	-0.0732713	0.999977	0	0.0347329	0.999996	0	0.3141	0.823706	0	0.431911	0.552374	0
muscle	gclr	106584335	LOC106584335	glutamate--cysteine ligase regulatory subunit-like	GSH synthesis/recycling	0.656942	0.195884	0	-0.223715	0.999977	0	-0.00318411	0.999996	0	-0.049307	0.991126	0	0.178197	0.840947	0
muscle	gss	106572074	gss	glutathione synthetase	GSH synthesis/recycling	0.194624	0.84184	0	-0.204922	0.999977	0	0.182907	0.999996	0	-0.0552273	0.984471	0	0.322207	0.485501	0
muscle	g6pd	106571947	g6pd	glucose-6-phosphate dehydrogenase	GSH synthesis/recycling	0.0450779	0.985424	0	-0.0150032	0.999977	0	0.128044	0.999996	0	-0.0112538	0.996226	0	0.133399	0.831145	0
muscle	g6pd	100196702	LOC100196702	glucose-6-phosphate dehydrogenase	GSH synthesis/recycling	0.259873	0.928456	0	0.16936	0.999977	0	0.42041	0.999996	0	0.427342	0.797839	0	0.681221	0.473784	0
muscle	pgc-1α	106608616	LOC106608616	peroxisome proliferator-activated receptor gamma coactivator 1-alpha-like	Redox system transcription factors	-0.0682236	0.97206	0	-0.532955	0.999977	0	0.0584564	0.999996	0	-0.430503	0.893659	0	0.189606	0.840675	0
muscle	pgc-1α	106577610	LOC106577610	peroxisome proliferator-activated receptor gamma coactivator 1-alpha-like	Redox system transcription factors	1.93608	NA	NA	0.84258	0.999977	0	0.360862	0.999996	0	-0.337115	0.963768	0	-0.768237	0.659032	0
muscle	nrf2	100194778	nf2l2	Nuclear factor erythroid 2-related factor 2	Redox system transcription factors	-0.023657	0.990409	0	-0.0505494	0.999977	0	0.027491	0.999996	0	0.105	0.949336	0	0.186532	0.513974	0
muscle	nrf2	106575067	LOC106575067	nuclear factor erythroid 2-related factor 2-like	Redox system transcription factors	1.51366	NA	NA	NA	NA	NA	0.444581	0.999996	0	0.373316	NA	NA	0.0553668	NA	NA
muscle	nrf2	106586247	LOC106586247	nuclear factor erythroid 2-related factor 2-like	Redox system transcription factors	-0.0439954	0.973428	0	-0.152173	0.999977	0	-0.0485316	0.999996	0	0.439092	0.405497	0	0.545123	0.0895478	1
muscle	keap1	106590064	LOC106590064	kelch-like ECH-associated protein 1	Redox system transcription factors	-0.233414	0.756731	0	-0.0853236	0.999977	0	0.0200659	0.999996	0	-0.04942	0.991126	0	0.057367	0.937492	0
muscle	keap1	106564503	LOC106564503	kelch-like ECH-associated protein 1	Redox system transcription factors	-0.0278402	0.979895	0	-0.0491081	0.999977	0	-0.0661283	0.999996	0	-0.00916874	0.997135	0	-0.0224622	0.966012	0
muscle	keap1	106597457	LOC106597457	kelch-like ECH-associated protein 1	Redox system transcription factors	NA	NA	NA	NA	NA	NA	NA	NA	NA	NA	NA	NA	NA	NA	NA
muscle	keap1	106597386	LOC106597386	kelch-like ECH-associated protein 1	Redox system transcription factors	NA	NA	NA	NA	NA	NA	0.0592406	0.999996	0	0.43681	NA	NA	NA	NA	NA
muscle	keap1	106575409	LOC106575409	kelch-like ECH-associated protein 1	Redox system transcription factors	NA	NA	NA	NA	NA	NA	1.70044	0.999996	0	0.43681	NA	NA	1.38508	NA	NA
muscle	keap1	106574506	keap1a	kelch-like ECH-associated protein 1a	Redox system transcription factors	0.152217	0.962467	0	-0.437569	0.999977	0	0.00327501	0.999996	0	0.412127	0.803841	0	0.856249	0.102805	0
muscle	nox1	106604810	nox1	NADPH oxidase 1	NADPH oxidase family	0.271067	0.932711	0	0.242988	0.999977	0	-0.342317	0.999996	0	0.1099	0.990182	0	-0.481292	0.62106	0
muscle	nox4	106581414	nox4	NADPH oxidase 4	NADPH oxidase family	-0.147969	0.891013	0	0.235143	0.999977	0	-0.12655	0.999996	0	0.0684071	0.988577	0	-0.290804	0.55474	0
muscle	nox5	106560762	nox5	NADPH oxidase, EF-hand calcium binding domain 5	NADPH oxidase family	-1.25849	NA	NA	0.335336	0.999977	0	1.44112	0.999996	0	-0.886077	NA	NA	0.227228	NA	NA
muscle	noxa1	106585217	noxa1	NADPH oxidase activator 1	NADPH oxidase family	-0.227819	0.886581	0	0.26983	0.999977	0	0.00113665	0.999996	0	0.311448	0.879012	0	0.0498826	0.961407	0
muscle	noxo1	106589248	LOC106589248	NADPH oxidase organizer 1-like	NADPH oxidase family	-0.818687	NA	NA	NA	NA	NA	0.0592406	0.999996	0	0.43681	NA	NA	NA	NA	NA
muscle	noxo1	106601740	LOC106601740	NADPH oxidase organizer 1-like	NADPH oxidase family	-0.64574	NA	NA	0.315733	0.999977	0	0.0433753	0.999996	0	0.34721	NA	NA	0.0553668	NA	NA
muscle	noxo1	106606647	LOC106606647	NADPH oxidase organizer 1-like	NADPH oxidase family	-0.185855	NA	NA	0.83058	0.999977	0	1.63288	0.999996	0	0.679337	NA	NA	1.61894	NA	NA
muscle	noxo1	106610051	LOC106610051	NADPH oxidase organizer 1-like	NADPH oxidase family	-1.20895	0.942019	0	1.33417	0.999977	0	-1.04916	0.999996	0	1.4689	0.8347	0	-0.911301	0.750334	0
muscle	duox2	106584699	duox2	dual oxidase 2	NADPH oxidase family	NA	NA	NA	NA	NA	NA	NA	NA	NA	NA	NA	NA	NA	NA	NA
muscle	duox2	106584698	LOC106584698	dual oxidase 2-like	NADPH oxidase family	NA	NA	NA	NA	NA	NA	NA	NA	NA	NA	NA	NA	NA	NA	NA
muscle	duox2	106591569	LOC106591569	dual oxidase 2-like	NADPH oxidase family	NA	NA	NA	NA	NA	NA	NA	NA	NA	NA	NA	NA	NA	NA	NA
muscle	duox2	106590794	LOC106590794	dual oxidase 2-like	NADPH oxidase family	NA	NA	NA	NA	NA	NA	NA	NA	NA	NA	NA	NA	NA	NA	NA
muscle	duox2	106561775	LOC106561775	dual oxidase 2-like	NADPH oxidase family	NA	NA	NA	NA	NA	NA	NA	NA	NA	NA	NA	NA	NA	NA	NA
muscle	ncf1	100306811	ncf1	neutrophil cytosolic factor 1	NADPH oxidase family	0.0249657	0.993655	0	0.112873	0.999977	0	0.377846	0.999996	0	0.402646	0.46417	0	0.693661	0.223168	0
muscle	ncf1	100270810	LOC100270810	neutrophil cytosolic factor 1	NADPH oxidase family	0.478195	0.876418	0	0.584784	0.999977	0	1.69374	0.999996	0	1.56163	0.114542	0	2.63668	0.00498495	1
muscle	ncf2	100270811	ncf2	neutrophil cytosolic factor 2	NADPH oxidase family	-0.280624	NA	NA	-0.471068	0.999977	0	1.40615	0.999996	0	0.675712	0.802356	0	2.55886	0.058763	1
muscle	ncf2	106579561	LOC106579561	neutrophil cytosol factor 2-like	NADPH oxidase family	0.357014	0.931409	0	0.348111	0.999977	0	0.604514	0.999996	0	0.556192	0.66343	0	0.790798	0.465374	0
muscle	cybb	100270807	cybb	cytochrome b-245, beta polypeptide	NADPH oxidase family	0.671019	NA	NA	1.35451	0.999977	0	1.37724	0.999996	0	1.01841	0.693508	0	1.06432	0.344043	0
muscle	cybb	106611713	LOC106611713	cytochrome b-245 heavy chain-like	NADPH oxidase family	-1.28176	NA	NA	0.505423	0.999977	0	-0.534312	0.999996	0	1.47876	NA	NA	0.402964	NA	NA
muscle	cybb	106575674	LOC106575674	cytochrome b-245 heavy chain-like	NADPH oxidase family	0.646725	NA	NA	0.195632	0.999977	0	1.31195	0.999996	0	0.59963	0.813544	0	1.73888	0.0962148	1
muscle	cybb	106587384	LOC106587384	cytochrome b-245 light chain-like	NADPH oxidase family	-0.0501727	0.993225	0	0.293181	0.999977	0	1.01503	0.999996	0	0.562627	0.667867	0	1.26614	0.19444	0
muscle	cybb	106562274	LOC106562274	cytochrome b-245 light chain-like	NADPH oxidase family	0.226413	0.948002	0	-0.287413	0.999977	0	1.16589	0.999996	0	0.318327	0.899239	0	1.76298	0.0242505	1
muscle	spd2a	100286405	spd2a	SH3 and PX domain-containing protein 2A	NADPH oxidase family	-0.026634	NA	NA	0.176908	0.999977	0	0.158051	0.999996	0	1.20693	0.576397	0	1.17998	0.626081	0
muscle	hsf1	106570424	hsf1	heat shock transcription factor 1	Heat shock protein	0.299195	0.763486	0	0.0671893	0.999977	0	-0.0692598	0.999996	0	0.086625	0.984471	0	-0.054203	0.941154	0
muscle	hsf1	106573731	LOC106573731	heat shock factor protein 1-like	Heat shock protein	-1.04343	NA	NA	-0.382098	0.999977	0	-1.09254	0.999996	0	0.827733	NA	NA	0.053897	NA	NA
muscle	hsf1	106588963	LOC106588963	heat shock factor protein 1-like	Heat shock protein	-0.0949682	0.946861	0	0.142568	0.999977	0	-0.177086	0.999996	0	-0.127283	0.949096	0	-0.446026	0.205514	0
muscle	hsf1	106560841	LOC106560841	heat shock factor protein 1-like	Heat shock protein	NA	NA	NA	NA	NA	NA	NA	NA	NA	NA	NA	NA	NA	NA	NA
muscle	hsf2	100380619	hsf2	heat shock transcription factor 2	Heat shock protein	-0.122466	0.919168	0	0.104735	0.999977	0	0.0516426	0.999996	0	0.0664314	0.984534	0	0.0198338	0.971925	0
muscle	hsf2	106571372	LOC106571372	heat shock factor protein 2-like	Heat shock protein	-0.015264	0.996708	0	-0.156783	0.999977	0	0.265216	0.999996	0	0.0556671	0.991126	0	0.487831	0.416708	0
muscle	hsf5	106603959	hsf5	heat shock transcription factor family member 5	Heat shock protein	NA	NA	NA	0.972798	0.999977	0	NA	NA	NA	NA	NA	NA	-0.471527	NA	NA
muscle	hsbp1	106573700	LOC106573700	heat shock factor-binding protein 1-like	Heat shock protein	-0.173861	0.74463	0	-0.24934	0.999977	0	0.291328	0.999996	0	-0.286988	0.946522	0	0.260536	0.784033	0
muscle	hsbp1	106561110	LOC106561110	heat shock factor-binding protein 1-like	Heat shock protein	0.355306	0.866588	0	-0.238706	0.999977	0	0.258262	0.999996	0	-0.575437	0.661362	0	-0.0694714	0.940928	0
muscle	hsf2bp	106574756	hsf2bp	heat shock transcription factor 2 binding protein	Heat shock protein	NA	NA	NA	1.71584	0.999977	0	0.0592406	0.999996	0	0.43681	NA	NA	-1.20653	NA	NA
muscle	hsf2bp	106574676	LOC106574676	heat shock factor 2-binding protein-like	Heat shock protein	-0.574057	NA	NA	-0.507109	0.999977	0	0.132055	0.999996	0	-0.544882	NA	NA	0.0463639	NA	NA
muscle	hsf2bp	106595116	LOC106595116	heat shock factor 2-binding protein-like	Heat shock protein	NA	NA	NA	NA	NA	NA	NA	NA	NA	NA	NA	NA	NA	NA	NA
muscle	hsp30	100195939	hsp30	Heat shock protein 30	Heat shock protein	NA	NA	NA	0.315733	0.999977	0	0.227302	0.999996	0	0.154379	NA	NA	0.0553668	NA	NA
muscle	hsp30	106598764	LOC106598764	heat shock protein 30	Heat shock protein	NA	NA	NA	NA	NA	NA	NA	NA	NA	NA	NA	NA	NA	NA	NA
muscle	hsp30	106598773	LOC106598773	heat shock protein 30	Heat shock protein	NA	NA	NA	NA	NA	NA	NA	NA	NA	NA	NA	NA	NA	NA	NA
muscle	hsp30	106563459	LOC106563459	heat shock protein 30-like	Heat shock protein	0.412343	0.884309	0	-0.985465	0.999977	0	0.391331	0.999996	0	0.520505	0.820573	0	1.89562	0.0121748	1
muscle	hsp30	106598236	LOC106598236	heat shock protein 30-like	Heat shock protein	NA	NA	NA	NA	NA	NA	0.0592406	0.999996	0	0.43681	NA	NA	NA	NA	NA
muscle	hsp30	106563452	LOC106563452	heat shock protein 30-like	Heat shock protein	NA	NA	NA	NA	NA	NA	NA	NA	NA	NA	NA	NA	NA	NA	NA
muscle	hsp30	106568145	LOC106568145	heat shock protein 30-like	Heat shock protein	1.94133	NA	NA	-1.79842	0.999977	0	0.198053	0.999996	0	0.366674	NA	NA	2.33261	NA	NA
muscle	hsp30	106568254	LOC106568254	heat shock protein 30-like	Heat shock protein	-0.957249	NA	NA	-0.824129	0.999977	0	0.123985	0.999996	0	-1.18378	NA	NA	NA	NA	NA
muscle	hsp30	106598096	LOC106598096	heat shock protein 30-like	Heat shock protein	NA	NA	NA	NA	NA	NA	NA	NA	NA	NA	NA	NA	NA	NA	NA
muscle	hsp30	106598765	LOC106598765	heat shock protein 30-like	Heat shock protein	0.423042	NA	NA	-2.80737	0.999977	0	-0.499073	0.999996	0	-0.621792	0.933859	0	3.59834	0.0172781	1
muscle	hsp30	106598772	LOC106598772	heat shock protein 30-like	Heat shock protein	NA	NA	NA	NA	NA	NA	0.0592406	0.999996	0	0.43681	NA	NA	NA	NA	NA
muscle	hsp30	106599147	LOC106599147	heat shock protein 30-like	Heat shock protein	-1.39678	NA	NA	-1.78176	0.999977	0	0.740951	0.999996	0	0.61974	0.953579	0	3.16347	0.0993489	1
muscle	hsp30	106599502	LOC106599502	heat shock protein 30-like	Heat shock protein	NA	NA	NA	-0.906558	0.999977	0	-1.17281	0.999996	0	0.779247	NA	NA	0.503541	NA	NA
muscle	hsp30	106599622	LOC106599622	heat shock protein 30-like	Heat shock protein	0.433622	0.952186	0	-1.80958	0.999977	0	-0.0885938	0.999996	0	-0.465753	0.949096	0	2.53707	0.0735564	1
muscle	hsp30	106599686	LOC106599686	heat shock protein 30-like	Heat shock protein	NA	NA	NA	NA	NA	NA	NA	NA	NA	NA	NA	NA	NA	NA	NA
muscle	hsp30	106599689	LOC106599689	heat shock protein 30-like	Heat shock protein	1.32459	NA	NA	-1.55716	0.999977	0	-0.16391	0.999996	0	0.481908	0.959262	0	1.88952	0.0998047	1
muscle	hsp30	106600230	LOC106600230	heat shock protein 30-like	Heat shock protein	NA	NA	NA	NA	NA	NA	NA	NA	NA	NA	NA	NA	NA	NA	NA
muscle	dnajb1a	100195023	dnajb1a	DnaJ heat shock protein family (Hsp40) member B1a	Heat shock protein	0.110012	0.957215	0	-0.00690438	0.999977	0	0.05474	0.999996	0	0.122704	0.964981	0	0.185825	0.758882	0
muscle	dnajb6b	100286695	dnajb6b	DnaJ heat shock protein family (Hsp40) member B6b	Heat shock protein	-0.00863831	0.998583	0	-0.0453313	0.999977	0	0.316157	0.999996	0	-0.0228544	0.993935	0	0.344727	0.593046	0
muscle	dnaja2	106561997	dnaja2	DnaJ heat shock protein family (Hsp40) member A2	Heat shock protein	0.0221832	0.981178	0	-0.000649972	0.999977	0	0.020855	0.999996	0	0.085704	0.953579	0	0.113027	0.766785	0
muscle	dnajb13	106567821	dnajb13	DnaJ heat shock protein family (Hsp40) member B13	Heat shock protein	-0.951715	NA	NA	0.394656	0.999977	0	0.379957	0.999996	0	0.0640881	NA	NA	0.0553668	NA	NA
muscle	dnajc21	106568485	dnajc21	DnaJ heat shock protein family (Hsp40) member C21	Heat shock protein	-0.0191486	0.985424	0	0.0749961	0.999977	0	-0.218042	0.999996	0	0.116289	0.903077	0	-0.171144	0.647692	0
muscle	dnajc5b	106569113	dnajc5b	DnaJ heat shock protein family (Hsp40) member C5 beta	Heat shock protein	0.06539	NA	NA	-0.244034	0.999977	0	0.308797	0.999996	0	-1.54056	0.329533	0	-0.982975	0.424367	0
muscle	dnajb5	106585014	dnajb5	DnaJ heat shock protein family (Hsp40) member B5	Heat shock protein	-0.123244	0.9222	0	-0.143629	0.999977	0	-0.18906	0.999996	0	0.354145	0.827105	0	0.314711	0.601643	0
muscle	dnajb4	106596367	dnajb4	DnaJ heat shock protein family (Hsp40) member B4	Heat shock protein	0.319203	0.914291	0	-0.639323	0.999977	0	0.31431	0.999996	0	-0.256078	0.959166	0	0.700032	0.424905	0
muscle	dnajb12a	106608494	dnajb12a	DnaJ heat shock protein family (Hsp40) member B12a	Heat shock protein	-0.0692175	0.948999	0	0.0533918	0.999977	0	0.0190535	0.999996	0	-0.0610763	0.983919	0	-0.0903979	0.835823	0
muscle	dnajc2	106609774	dnajc2	DnaJ heat shock protein family (Hsp40) member C2	Heat shock protein	-0.00693093	0.998513	0	0.138107	0.999977	0	-0.204496	0.999996	0	0.234148	0.799998	0	-0.112352	0.860712	0
muscle	hsp60	106586369	LOC106586369	60 kDa heat shock protein, mitochondrial	Heat shock protein	0.0156244	0.992075	0	0.0285672	0.999977	0	-0.0455467	0.999996	0	0.582944	0.045504	1	0.513962	0.1531	0
muscle	hsp60	100136430	LOC100136430	60 kDa heat shock protein, mitochondrial	Heat shock protein	0.133734	0.930185	0	-0.0185524	0.999977	0	-0.077912	0.999996	0	0.881971	0.0515683	1	0.827899	0.115538	0
muscle	hspa8	100194521	hspa8	heat shock protein 8	Heat shock protein	0.136661	0.808317	0	0.0335201	0.999977	0	-0.102288	0.999996	0	0.426262	0.251774	0	0.295911	0.534839	0
muscle	hspa8	100196655	hsc70	heat shock cognate 70	Heat shock protein	-0.0180183	0.992075	0	-0.131208	0.999977	0	0.0207383	0.999996	0	0.153561	0.905645	0	0.310902	0.515121	0
muscle	hspa8	100136410	hsp70	heat shock cognate 70-kd protein	Heat shock protein	NA	NA	NA	NA	NA	NA	NA	NA	NA	NA	NA	NA	NA	NA	NA
muscle	hspa8	106603659	LOC106603659	heat shock cognate 70 kDa protein	Heat shock protein	2.79982	NA	NA	0.422172	0.999977	0	0.382279	0.999996	0	1.19715	NA	NA	1.19974	NA	NA
muscle	hspa8	106567641	LOC106567641	heat shock cognate 70 kDa protein-like	Heat shock protein	0.0514379	0.983991	0	0.32488	0.999977	0	0.723254	0.999996	0	0.0253442	0.996168	0	0.444049	0.704086	0
muscle	hspa8	106613013	LOC106613013	heat shock cognate 70 kDa protein-like	Heat shock protein	0.0867025	0.947416	0	-0.0639376	0.999977	0	-0.414119	0.999996	0	0.663713	0.288489	0	0.316924	0.686709	0
muscle	hspa8	100286711	hsp7c	Heat shock cognate 71 kDa protein	Heat shock protein	-0.245848	0.887116	0	0.0761818	0.999977	0	-0.866707	0.999996	0	0.380904	0.782008	0	-0.557164	0.440845	0
muscle	hspa8	106577996	LOC106577996	heat shock cognate 71 kDa protein-like	Heat shock protein	-1.28736	NA	NA	0.594128	0.999977	0	-0.724497	0.999996	0	1.30911	NA	NA	-0.0303038	NA	NA
muscle	hspa9	106604950	LOC106604950	stress-70 protein, mitochondral	Heat shock protein	0.150041	0.908206	0	-0.197186	0.999977	0	-0.132014	0.999996	0	0.779668	0.0534031	1	0.849787	0.0072262	1
muscle	hspa1b	106566386	hspa1b	heat shock protein family A (Hsp70) member 1B	Heat shock protein	-0.303205	0.852015	0	-0.489921	0.999977	0	-0.52312	0.999996	0	-0.0136968	0.997464	0	-0.0414072	0.970595	0
muscle	hspa12al	106606490	LOC106606490	heat shock 70 kDa protein 12A-like	Heat shock protein	-0.154985	0.924565	0	0.273311	0.999977	0	0.0639058	0.999996	0	-0.19661	0.876677	0	-0.411359	0.379088	0
muscle	hspa12b	106578073	hspa12b	heat shock protein 12B	Heat shock protein	-0.259215	0.825911	0	0.0533766	0.999977	0	-0.227987	0.999996	0	-0.334473	0.792307	0	-0.600992	0.115409	0
muscle	hspa12bl	106592724	LOC106592724	heat shock 70 kDa protein 12B-like	Heat shock protein	-0.274001	0.927152	0	0.222821	0.999977	0	0.17481	0.999996	0	-0.330629	0.905645	0	-0.375186	0.642935	0
muscle	hspa13	106613070	hspa13	heat shock protein 70 family, member 13	Heat shock protein	0.335907	0.895643	0	-0.332775	0.999977	0	0.0398223	0.999996	0	-0.291695	0.903077	0	0.0863222	0.924276	0
muscle	hsp70	106596195	LOC106596195	heat shock 70 kDa protein	Heat shock protein	-0.193572	NA	NA	-0.099481	0.999977	0	-1.03094	0.999996	0	-0.637276	NA	NA	-1.62143	NA	NA
muscle	hsp70	106599929	LOC106599929	heat shock 70 kDa protein-like	Heat shock protein	NA	NA	NA	NA	NA	NA	NA	NA	NA	NA	NA	NA	NA	NA	NA
muscle	hsp70	106572869	LOC106572869	heat shock 70 kDa protein-like	Heat shock protein	-1.55465	0.475652	0	-0.0736075	0.999977	0	-1.29022	0.684532	0	0.566634	0.693089	0	-0.663216	0.53305	0
muscle	hsp70	106597682	LOC106597682	heat shock 70 kDa protein-like	Heat shock protein	0.0668078	0.993225	0	-0.2852	0.999977	0	-0.402843	0.999996	0	-0.0282873	0.995267	0	-0.140269	0.919614	0
muscle	hsp70	106598038	LOC106598038	heat shock 70 kDa protein-like	Heat shock protein	NA	NA	NA	0.5424	0.999977	0	-0.473674	0.999996	0	-0.405919	NA	NA	-1.42779	NA	NA
muscle	hsp70	106599475	LOC106599475	heat shock 70 kDa protein-like	Heat shock protein	NA	NA	NA	NA	NA	NA	0.736524	0.999996	0	NA	NA	NA	0.0553668	NA	NA
muscle	hsp70	106600667	LOC106600667	heat shock 70 kDa protein-like	Heat shock protein	NA	NA	NA	NA	NA	NA	NA	NA	NA	NA	NA	NA	NA	NA	NA
muscle	hsp70	106600736	LOC106600736	heat shock 70 kDa protein-like	Heat shock protein	1.49812	NA	NA	-0.548341	0.999977	0	0.0819636	0.999996	0	0.480586	0.91847	0	1.10457	0.459433	0
muscle	hsp70	106601018	LOC106601018	heat shock 70 kDa protein-like	Heat shock protein	-0.210634	0.958227	0	-0.0938521	0.999977	0	-0.814666	0.999996	0	0.452039	0.782008	0	-0.266136	0.777642	0
muscle	hsp70	106607232	LOC106607232	heat shock 70 kDa protein-like	Heat shock protein	NA	NA	NA	-0.900223	0.999977	0	-0.51128	0.999996	0	-0.0531982	NA	NA	0.528937	NA	NA
muscle	hsp70	106607282	LOC106607282	heat shock 70 kDa protein-like	Heat shock protein	NA	NA	NA	NA	NA	NA	0.0592406	0.999996	0	0.43681	NA	NA	NA	NA	NA
muscle	hsp70	106607283	LOC106607283	heat shock 70 kDa protein-like	Heat shock protein	-0.42738	NA	NA	0.532572	0.999977	0	0.0887366	0.999996	0	0.544901	0.86011	0	0.101577	0.944628	0
muscle	hsp70	106607284	LOC106607284	heat shock 70 kDa protein-like	Heat shock protein	NA	NA	NA	NA	NA	NA	0.0592406	0.999996	0	0.43681	NA	NA	NA	NA	NA
muscle	hspa4	100380717	LOC100380717	heat shock 70 kDa protein 4	Heat shock protein	0.0175993	0.994174	0	-0.0216315	0.999977	0	-0.0541678	0.999996	0	0.516532	0.358686	0	0.488302	0.44658	0
muscle	hspa4	106567497	LOC106567497	heat shock 70 kDa protein 4-like	Heat shock protein	0.0613034	0.930136	0	-0.0283693	0.999977	0	-0.119962	0.999996	0	0.171896	0.791178	0	0.0856905	0.875431	0
muscle	hspa4	106603853	LOC106603853	heat shock 70 kDa protein 4-like	Heat shock protein	-0.0856593	0.885271	0	0.0146923	0.999977	0	-0.20759	0.999996	0	0.0878839	0.955978	0	-0.129071	0.705173	0
muscle	hspa4	106604228	LOC106604228	heat shock 70 kDa protein 4-like	Heat shock protein	-0.115987	0.966783	0	0.0283604	0.999977	0	-0.0351095	0.999996	0	0.553224	0.445544	0	0.493337	0.513782	0
muscle	hspa4	106597416	LOC106597416	heat shock 70 kDa protein 4L-like	Heat shock protein	0.0388285	0.994689	0	-0.234996	0.999977	0	0.905317	0.999996	0	-0.116789	0.991126	0	1.00792	0.420595	0
muscle	hspa4	106599778	LOC106599778	heat shock 70 kDa protein 4L-like	Heat shock protein	NA	NA	NA	NA	NA	NA	NA	NA	NA	NA	NA	NA	NA	NA	NA
muscle	hspa4	106610995	LOC106610995	heat shock 70 kDa protein 4L-like	Heat shock protein	0.199664	0.91844	0	-0.0397573	0.999977	0	-0.396593	0.999996	0	0.316908	0.743066	0	-0.0414689	0.954831	0
muscle	hsp7e	100380711	LOC100380711	heat shock 70 kDa protein 14	Heat shock protein	0.194346	0.873145	0	-0.421236	0.999977	0	0.00128646	0.999996	0	0.193845	0.949096	0	0.628107	0.41283	0
muscle	hsp7e	106595188	LOC106595188	heat shock 70 kDa protein 14-like	Heat shock protein	0.299963	0.785302	0	-0.0388363	0.999977	0	0.0931155	0.999996	0	-0.025938	0.994716	0	0.114511	0.904904	0
muscle	trap1	106606510	LOC106606510	heat shock protein 75 kDa, mitochondrial-like	Heat shock protein	-0.133211	0.908206	0	0.129612	0.999977	0	-0.23772	0.999996	0	0.55507	0.275514	0	0.191486	0.666397	0
muscle	hsp90b1	106609356	hsp90b1	heat shock protein 90	Heat shock protein	0.410148	0.893779	0	0.419382	0.999977	0	-0.0803034	0.999996	0	0.55203	0.735084	0	0.0712712	0.945513	0
muscle	hsp90ab1	100136360	hsp90ab1	heat shock protein 90, alpha (cytosolic), class B member 1	Heat shock protein	-0.0498053	0.973428	0	0.181562	0.999977	0	0.342323	0.999996	0	0.0925058	0.939812	0	0.259334	0.276158	0
muscle	hs90b	100286534	hs90b	Heat shock protein HSP 90-beta	Heat shock protein	0.108427	0.908206	0	0.0657512	0.999977	0	0.206599	0.999996	0	0.326651	0.517841	0	0.473577	0.214027	0
muscle	hs90a	100380418	hs90a	Heat shock protein HSP 90-alpha	Heat shock protein	0.733874	0.735988	0	0.162887	0.999977	0	0.0407881	0.999996	0	0.525746	0.60454	0	0.387938	0.739101	0
muscle	hs90a	106608136	LOC106608136	heat shock protein HSP 90-alpha-like	Heat shock protein	0.302531	0.884309	0	-0.491062	0.999977	0	-0.50739	0.999996	0	-0.0205367	0.997621	0	-0.032361	0.977862	0
muscle	hs90a1	106608137	LOC106608137	heat shock protein HSP 90-alpha 1	Heat shock protein	-0.0794032	0.978064	0	-0.061562	0.999977	0	-0.247708	0.999996	0	0.480623	0.284399	0	0.298923	0.697025	0
muscle	hs90a1	106571588	LOC106571588	heat shock protein HSP 90-alpha 1-like	Heat shock protein	-0.201351	0.908206	0	-0.094567	0.999977	0	-0.145322	0.999996	0	0.342543	0.753231	0	0.296493	0.759061	0
muscle	Hopl	106577237	LOC106577237	hsp70-Hsp90 organizing protein-like	Heat shock protein	-0.00873533	0.998513	0	0.0815013	0.999977	0	-0.124814	0.999996	0	0.179153	0.853798	0	-0.0288059	0.962009	0
muscle	stip1	106563457	LOC106563457	stress-induced-phosphoprotein 1-like	Heat shock protein	-0.0937359	0.956859	0	-0.027884	0.999977	0	-0.339944	0.999996	0	0.275865	0.734553	0	-0.0317117	0.959217	0
muscle	stip1	106564362	LOC106564362	stress-induced-phosphoprotein 1-like	Heat shock protein	-0.0189363	0.991298	0	0.0146554	0.999977	0	-0.143783	0.999996	0	0.321149	0.710509	0	0.160596	0.749497	0
muscle	stip1	106603127	LOC106603127	stress-induced-phosphoprotein 1-like	Heat shock protein	0.110992	0.87819	0	-0.0694468	0.999977	0	-0.00348213	0.999996	0	0.264534	0.613855	0	0.336288	0.428052	0
muscle	hpbp1	100194918	hpbp1	Hsp70-binding protein 1	Heat shock protein	0.281907	0.785302	0	-0.189065	0.999977	0	0.209604	0.999996	0	-0.128314	0.976496	0	0.275901	0.757179	0
muscle	hpbp1	106606384	LOC106606384	hsp70-binding protein 1-like	Heat shock protein	0.201785	0.811178	0	-0.210565	0.999977	0	0.0997294	0.999996	0	-0.114031	0.975944	0	0.202681	0.781227	0
muscle	ahsa1	106607651	LOC106607651	activator of 90 kDa heat shock protein ATPase homolog 1-like	Heat shock protein	-0.0226799	0.985895	0	-0.0806049	0.999977	0	0.0629534	0.999996	0	0.137821	0.862225	0	0.284373	0.492327	0
muscle	ahsa1	106571686	ahsa1a	AHA1, activator of heat shock protein ATPase homolog 1a	Heat shock protein	0.0319328	0.979112	0	0.043694	0.999977	0	-0.212178	0.999996	0	0.299637	0.540883	0	0.0488006	0.939411	0
muscle	aqp3	106585799	aqp3a	aquaporin 3a	Aquaporin	0.0905498	0.956604	0	0.24403	0.999977	0	-0.184856	0.999996	0	-0.529484	0.164554	0	-0.956621	0.00415622	1
muscle	aqp3	106567539	aqp3b	aquaporin 3b	Aquaporin	-1.99032	0.637951	0	0.780953	0.999977	0	2.58314	0.999996	0	-2.16036	NA	NA	-0.409993	NA	NA
muscle	aqp3	106563146	LOC106563146	aquaporin-3-like	Aquaporin	NA	NA	NA	NA	NA	NA	NA	NA	NA	NA	NA	NA	NA	NA	NA
muscle	aqp3	106580153	LOC106580153	aquaporin-3-like	Aquaporin	0.362923	0.910867	0	-0.260755	0.999977	0	-0.41963	0.999996	0	0.582966	0.771726	0	0.42943	0.703744	0
muscle	aqp3	106588140	LOC106588140	aquaporin-3-like	Aquaporin	-0.165951	0.874838	0	0.290068	0.999977	0	-0.0305029	0.999996	0	0.379449	0.803188	0	0.0575257	0.937492	0
muscle	aqp5	106600972	LOC106600972	aquaporin-5-like	Aquaporin	NA	NA	NA	0.394656	0.999977	0	NA	NA	NA	-0.292584	NA	NA	NA	NA	NA
muscle	aqp5	106607404	LOC106607404	aquaporin-5-like	Aquaporin	NA	NA	NA	NA	NA	NA	NA	NA	NA	NA	NA	NA	NA	NA	NA
muscle	aqp8	106589558	aqp8a.1	aquaporin 8a, tandem duplicate 2	Aquaporin	NA	NA	NA	NA	NA	NA	NA	NA	NA	NA	NA	NA	NA	NA	NA
muscle	aqp8	106589559	aqp8a.2	aquaporin 8a, tandem duplicate 2	Aquaporin	NA	NA	NA	0.315733	0.999977	0	NA	NA	NA	-0.37294	NA	NA	NA	NA	NA
muscle	aqp8	100380791	aqp8	aquaporin 8	Aquaporin	2.02534	NA	NA	1.12792	0.999977	0	0.13029	0.999996	0	0.319017	NA	NA	-0.671282	NA	NA
muscle	aqp8	106609622	LOC106609622	aquaporin-8-like	Aquaporin	2.76839	NA	NA	-0.593897	0.999977	0	0.532786	0.999996	0	0.0612586	NA	NA	1.15132	NA	NA
muscle	aqp8	106601837	LOC106601837	aquaporin-8-like	Aquaporin	NA	NA	NA	NA	NA	NA	NA	NA	NA	NA	NA	NA	NA	NA	NA
muscle	aqp8	106606680	LOC106606680	aquaporin-8-like	Aquaporin	NA	NA	NA	NA	NA	NA	1.00291	0.999996	0	NA	NA	NA	0.32102	NA	NA
muscle	aqp8	106606691	LOC106606691	aquaporin-8-like	Aquaporin	NA	NA	NA	NA	NA	NA	NA	NA	NA	NA	NA	NA	NA	NA	NA
muscle	aqp8	106609282	LOC106609282	aquaporin-8-like	Aquaporin	NA	NA	NA	NA	NA	NA	NA	NA	NA	NA	NA	NA	NA	NA	NA
muscle	aqp9	106562200	aqp9	aquaporin 9	Aquaporin	4.12366	0.483077	0	-1.37215	0.999977	0	0.896665	0.999996	0	0.0661743	NA	NA	2.29996	NA	NA
muscle	aqp9	106561752	LOC106561752	aquaporin-9-like	Aquaporin	NA	NA	NA	NA	NA	NA	NA	NA	NA	NA	NA	NA	NA	NA	NA
muscle	aqp9	106584734	LOC106584734	aquaporin-9-like	Aquaporin	-0.0782179	NA	NA	1.59698	0.999977	0	-0.814432	0.999996	0	-0.187784	NA	NA	-2.6991	NA	NA
muscle	aqp9	106587344	LOC106587344	aquaporin-9-like	Aquaporin	-0.839324	NA	NA	NA	NA	NA	NA	NA	NA	NA	NA	NA	NA	NA	NA
muscle	aqp9	106595008	LOC106595008	aquaporin-9-like	Aquaporin	NA	NA	NA	NA	NA	NA	NA	NA	NA	NA	NA	NA	NA	NA	NA
muscle	aqp9	106595412	LOC106595412	aquaporin-9-like	Aquaporin	0.786757	NA	NA	-0.668071	0.999977	0	-0.512599	0.999996	0	0.379008	NA	NA	0.598787	NA	NA
muscle	aqp11	106603711	LOC106603711	aquaporin-11-like	Aquaporin	0.170834	0.927267	0	0.15649	0.999977	0	-0.256031	0.999996	0	-0.0496876	0.991126	0	-0.454127	0.498772	0
muscle	aqp11	106612880	LOC106612880	aquaporin-11-like	Aquaporin	0.13925	NA	NA	0.510356	0.999977	0	0.444581	0.999996	0	0.114298	NA	NA	0.0553668	NA	NA
muscle	tp53	106602901	tp53	tumor protein p53	DNA damage and repair	-0.0520889	0.960651	0	0.0608835	0.999977	0	-0.192065	0.999996	0	0.477232	0.149247	0	0.228333	0.597601	0
muscle	gadd45a	106560326	LOC106560326	growth arrest and DNA damage-inducible protein GADD45 alpha-like	DNA damage and repair	0.786427	0.769922	0	-0.530709	0.999977	0	0.0894453	0.999996	0	0.164279	0.987841	0	0.793045	0.387387	0
muscle	gadd45a	106568974	LOC106568974	growth arrest and DNA damage-inducible protein GADD45 alpha-like	DNA damage and repair	-0.530396	NA	NA	-0.0632801	0.999977	0	1.73022	0.999996	0	0.0301295	0.996939	0	0.270401	0.915571	0
muscle	gadd45a	106598934	LOC106598934	growth arrest and DNA damage-inducible protein GADD45 alpha-like	DNA damage and repair	0.318713	0.876418	0	-0.537663	0.999977	0	0.136577	0.999996	0	-0.0347519	0.994817	0	0.646023	0.373247	0
muscle	gadd45a	106584172	LOC106584172	growth arrest and DNA damage-inducible protein GADD45 alpha-like	DNA damage and repair	0.375361	0.872776	0	0.142535	0.999977	0	-0.324607	0.999996	0	1.53608	0.0888431	1	1.06843	0.438473	0
muscle	atm	106612994	atm	ATM serine/threonine kinase	DNA damage and repair	-0.214356	0.785302	0	-0.104045	0.999977	0	0.125129	0.999996	0	-0.171307	0.918059	0	0.0671486	0.924523	0
muscle	atr	106591441	atr	ATR serine/threonine kinase	DNA damage and repair	-0.0631337	0.970471	0	-0.00855719	0.999977	0	0.120012	0.999996	0	-0.161256	0.953003	0	-0.0367252	0.950786	0
muscle	ogg1	100195518	ogg1	8-oxoguanine DNA glycosylase	DNA damage and repair	0.157385	0.831305	0	-0.178564	0.999977	0	0.113594	0.999996	0	0.247559	0.830471	0	0.544422	0.144933	0
muscle	xrcc1	106605164	LOC106605164	DNA repair protein XRCC1	DNA damage and repair	0.150455	0.908206	0	-0.0527925	0.999977	0	0.0536023	0.999996	0	0.0131888	0.995679	0	0.120792	0.787713	0
muscle	xrcc1	106582635	LOC106582635	DNA repair protein XRCC1	DNA damage and repair	-0.0382115	0.9795	0	0.165475	0.999977	0	0.119871	0.999996	0	-0.0680591	0.986749	0	-0.115846	0.819855	0
muscle	cdkn1a	106565657	cdkn1a	cyclin-dependent kinase inhibitor 1A	DNA damage and repair	0.322236	NA	NA	-1.0037	0.999977	0	0.242191	0.999996	0	0.343679	0.963336	0	1.60263	0.367069	0
muscle	cdk2	100196712	cdk2	cyclin-dependent kinase 2	DNA damage and repair	0.40294	0.895643	0	-0.354588	0.999977	0	-0.13415	0.999996	0	0.0853077	0.990182	0	0.290392	0.741126	0
muscle	cdk2	106565437	LOC106565437	cyclin-dependent kinase 2-like	DNA damage and repair	0.157741	NA	NA	-0.024306	0.999977	0	0.0418689	0.999996	0	0.559133	0.7823	0	0.649856	0.547175	0
muscle	pcna	106580445	LOC106580445	proliferating cell nuclear antigen	DNA damage and repair	0.0328525	0.988501	0	-0.283027	0.999977	0	0.144224	0.999996	0	0.0868857	0.986537	0	0.521202	0.439988	0
muscle	pcna	106585071	LOC106585071	proliferating cell nuclear antigen	DNA damage and repair	0.247378	0.820972	0	-0.259842	0.999977	0	0.0909187	0.999996	0	-0.000334765	0.999977	0	0.356267	0.604567	0
muscle	bcl2	106569189	LOC106569189	apoptosis regulator Bcl-2-like	Apoptosis	-0.172812	0.789271	0	0.128907	0.999977	0	0.0366853	0.999996	0	-0.140751	0.9528	0	-0.226479	0.676066	0
muscle	bcl2	106579593	LOC106579593	apoptosis regulator Bcl-2-like	Apoptosis	-0.0998576	0.966709	0	-0.176253	0.999977	0	-0.159461	0.999996	0	-0.0731826	0.984471	0	-0.0603874	0.922437	0
muscle	bcl2	106590353	LOC106590353	apoptosis regulator Bcl-2-like	Apoptosis	0.0527896	0.988105	0	-0.107258	0.999977	0	-0.0554723	0.999996	0	0.0692277	0.985488	0	0.0967497	0.898503	0
muscle	bcl2	106599248	LOC106599248	apoptosis regulator Bcl-2-like	Apoptosis	-0.15018	0.876418	0	0.0618591	0.999977	0	0.0848242	0.999996	0	-0.377829	0.528312	0	-0.347997	0.364398	0
muscle	bcl2l1	106572112	bcl2l1	BCL2 like 1	Apoptosis	0.0713367	0.977347	0	0.021913	0.999977	0	-0.138979	0.999996	0	0.227619	0.862236	0	0.071435	0.894763	0
muscle	bcl2l1	106582883	LOC106582883	bcl-2-like protein 1	Apoptosis	0.20777	0.915718	0	-0.373144	0.999977	0	0.0138247	0.999996	0	0.0112389	0.997812	0	0.408229	0.590274	0
muscle	bcl2l1	106565774	LOC106565774	bcl-2-like protein 1	Apoptosis	0.0540091	0.989511	0	-0.277441	0.999977	0	0.0977525	0.999996	0	0.0594689	0.991126	0	0.432691	0.586468	0
muscle	baxb	106600761	baxb	BCL2 associated X, apoptosis regulator b	Apoptosis	-0.416328	0.845522	0	-0.0355358	0.999977	0	0.417548	0.999996	0	0.0630293	0.991126	0	0.505431	0.534305	0
muscle	bad	106563493	LOC106563493	bcl2-associated agonist of cell death	Apoptosis	0.244501	0.924122	0	-0.220563	0.999977	0	0.273387	0.999996	0	-0.0126359	0.997812	0	0.488206	0.582879	0
muscle	bada	106603152	bada	bcl2-associated agonist of cell death a	Apoptosis	0.175559	0.966612	0	-0.339858	0.999977	0	0.493764	0.999996	0	-0.260824	0.964694	0	0.577195	0.565546	0
muscle	badb	106578087	badb	bcl2-associated agonist of cell death b	Apoptosis	-0.237744	0.908312	0	-0.00171275	0.999977	0	-0.270466	0.999996	0	0.318267	0.903178	0	0.0518109	0.961641	0
muscle	casp3	100194892	casp3	Caspase-3	Apoptosis	0.142174	0.963761	0	-0.422123	0.999977	0	0.302571	0.999996	0	-0.162694	0.95555	0	0.565869	0.309903	0
muscle	casp3	106563110	LOC106563110	caspase-3-like	Apoptosis	-1.51721	NA	NA	0.394656	0.999977	0	1.08448	0.999996	0	-0.292584	NA	NA	0.404476	NA	NA
muscle	casp3	106568012	LOC106568012	caspase-3-like	Apoptosis	-0.489202	NA	NA	1.44326	0.999977	0	-0.0572796	0.999996	0	1.05913	NA	NA	-0.400806	NA	NA
muscle	casp3	106610001	LOC106610001	caspase-3-like	Apoptosis	0.482209	NA	NA	0.267127	0.999977	0	0.0948015	0.999996	0	0.00667571	0.998885	0	-0.187262	0.895984	0
muscle	casp3	106612018	casp3b	caspase 3	Apoptosis	-1.0699	NA	NA	-0.180275	0.999977	0	2.11108	0.999996	0	-1.5531	NA	NA	0.745922	NA	NA
muscle	casp3	100136460	LOC100136460	caspase 3A	Apoptosis	NA	NA	NA	NA	NA	NA	NA	NA	NA	NA	NA	NA	NA	NA	NA
muscle	casp3	106602722	casp3a	caspase 3	Apoptosis	-0.084173	0.966783	0	-0.0808749	0.999977	0	0.040608	0.999996	0	0.15105	0.948806	0	0.299804	0.628414	0
muscle	casp6	106578230	LOC106578230	caspase-6-like	Apoptosis	-0.312686	0.924674	0	0.0205496	0.999977	0	-0.066487	0.999996	0	-0.0268071	0.996066	0	-0.124132	0.929282	0
muscle	casp6	106610306	LOC106610306	caspase-6-like	Apoptosis	-0.064169	0.979864	0	0.207131	0.999977	0	0.334062	0.999996	0	-0.0576802	0.991126	0	0.0778403	0.946607	0
muscle	casp6	106610344	LOC106610344	caspase-6-like	Apoptosis	-0.47056	0.605755	0	-0.0308458	0.999977	0	0.0794915	0.999996	0	0.0627256	0.989604	0	0.178989	0.791453	0
muscle	casp7	106578356	casp7	caspase 7, apoptosis-related cysteine peptidase	Apoptosis	-0.0098344	0.998761	0	-0.113268	0.999977	0	-0.00771069	0.999996	0	0.316954	0.810902	0	0.417833	0.608365	0
muscle	casp8	106569473	LOC106569473	caspase-8-like	Apoptosis	0.198232	0.962208	0	0.0754449	0.999977	0	0.242258	0.999996	0	0.192047	0.955215	0	0.357322	0.606761	0
muscle	casp8	100136459	LOC100136459	caspase 8-like protein	Apoptosis	0.154585	0.970764	0	0.299004	0.999977	0	0.0762538	0.999996	0	0.135766	0.984689	0	-0.0954614	0.943688	0
muscle	casp8	106569483	LOC106569483	caspase-8-like	Apoptosis	-0.242215	NA	NA	1.50137	0.999977	0	-0.189695	0.999996	0	0.687214	NA	NA	-0.9982	NA	NA
muscle	casp8	106582462	LOC106582462	caspase-8-like	Apoptosis	0.123955	0.953325	0	0.461744	0.999977	0	-0.0950731	0.999996	0	-0.130529	0.984471	0	-0.694041	0.433593	0
muscle	casp8	106586254	LOC106586254	caspase-8-like	Apoptosis	-0.406514	0.908206	0	-0.228702	0.999977	0	0.339686	0.999996	0	0.428565	0.884674	0	0.973642	0.364643	0
muscle	casp8	106600207	LOC106600207	caspase-8-like	Apoptosis	0.409348	0.905005	0	-0.155085	0.999977	0	0.247911	0.999996	0	0.167183	0.952814	0	0.550131	0.478066	0
muscle	casp9	106572551	casp9	caspase 9	Apoptosis	-0.244093	0.876418	0	0.30193	0.999977	0	0.0194065	0.999996	0	0.381824	0.824519	0	0.0809952	0.911998	0
muscle	casp9	106567147	LOC106567147	caspase-9-like	Apoptosis	-0.0771566	0.973999	0	-0.365397	0.999977	0	0.0279588	0.999996	0	0.373158	0.782008	0	0.774612	0.0298255	1
muscle	nf-kb	106608684	rela	v-rel avian reticuloendotheliosis viral oncogene homolog A	Inflammation	0.00546527	0.998052	0	0.0570807	0.999977	0	-0.000310317	0.999996	0	-0.131041	0.96391	0	-0.186646	0.672202	0
muscle	nf-kb	106577543	LOC106577543	transcription factor p65-like	Inflammation	0.0133103	0.993655	0	0.313617	0.999977	0	0.0821297	0.999996	0	0.0702121	0.989587	0	-0.1632	0.762468	0
muscle	nf-kb	106591995	LOC106591995	transcription factor p65-like	Inflammation	-0.242215	NA	NA	0.972798	0.999977	0	0.123985	0.999996	0	0.373316	NA	NA	-0.471527	NA	NA
muscle	nf-kb	106577703	LOC106577703	transcription factor p65-like	Inflammation	-0.583163	NA	NA	-0.600909	0.999977	0	0.285597	0.999996	0	0.169197	NA	NA	0.866633	NA	NA
muscle	ikbα	106571222	LOC106571222	IKBA, NF-kappa-B inhibitor alpha-like	Inflammation	0.398404	0.657385	0	-0.542462	0.999977	0	-0.0132001	0.999996	0	-0.0696431	0.991126	0	0.467779	0.428052	0
muscle	ikbα	106567825	LOC106567825	NF-kappa-B inhibitor alpha-like	Inflammation	0.0509608	0.952652	0	-0.0592235	0.999977	0	-0.0719579	0.999996	0	-0.306461	0.563384	0	-0.315413	0.292123	0
muscle	ikbα	106601178	LOC106601178	NF-kappa-B inhibitor alpha-like	Inflammation	0.154821	0.856602	0	0.00970909	0.999977	0	-0.151255	0.999996	0	-0.147541	0.960672	0	-0.304604	0.599285	0
muscle	ikbα	106607598	LOC106607598	NF-kappa-B inhibitor alpha-like	Inflammation	0.287225	0.910872	0	-0.62191	0.999977	0	0.514638	0.999996	0	0.0577312	0.991261	0	1.1951	0.0676308	1
muscle	ikbα	106603353	LOC106603353	NF-kappa-B inhibitor alpha-like	Inflammation	0.109259	0.948608	0	-0.331995	0.999977	0	-0.019186	0.999996	0	0.0524754	0.991126	0	0.37652	0.538388	0
muscle	ikbα	106611175	nfkbiab	nuclear factor of kappa light polypeptide gene enhancer in B-cells inhibitor, alpha b	Inflammation	0.175495	0.879124	0	0.105422	0.999977	0	-0.324732	0.999996	0	0.145596	0.971433	0	-0.280682	0.617768	0
muscle	tnf-α	100137091	tnf-alpha	tumor necrosis factor alpha	Inflammation	NA	NA	NA	NA	NA	NA	NA	NA	NA	NA	NA	NA	NA	NA	NA
muscle	il-1β	100136449	LOC100136449	interleukin-1 beta	Inflammation	0.0949879	NA	NA	1.91845	0.999977	0	0.0804372	0.999996	0	1.45303	0.872968	0	-0.43854	0.79555	0
muscle	il-1β	106562915	LOC106562915	interleukin-1 beta-like	Inflammation	0.0876974	NA	NA	0.298876	0.999977	0	0.274744	0.999996	0	-0.262752	NA	NA	-0.273264	NA	NA
muscle	il-1β	106570815	LOC106570815	interleukin-1 beta-like	Inflammation	-0.137262	NA	NA	1.13621	0.999977	0	1.0846	0.999996	0	NA	NA	NA	0.0268085	NA	NA
muscle	il-6	106570581	il6	interleukin 6 (interferon	Inflammation	-0.242215	NA	NA	0.315733	0.999977	0	0.381179	0.999996	0	-0.00952972	NA	NA	0.0553668	NA	NA
muscle	il-8	100195681	il8	interleukin 8	Inflammation	NA	NA	NA	1.81061	0.999977	0	2.74511	0.999996	0	0.43681	NA	NA	1.3562	NA	NA
muscle	il-10	100136512	LOC100136512	interleukin-10	Inflammation	-0.957249	NA	NA	0.248196	0.999977	0	NA	NA	NA	-0.440852	NA	NA	NA	NA	NA
muscle	nlrc3	106579213	nlrc3	NLR family	Inflammation	-0.316695	0.908206	0	0.30361	0.999977	0	0.279746	0.999996	0	-0.00786282	0.997812	0	-0.0266698	0.979749	0
muscle	nlrc5	106573720	nlrc5	NLR family	Inflammation	-0.366088	NA	NA	0.105	0.999977	0	0.0515707	0.999996	0	-0.190912	0.983919	0	-0.269591	0.864842	0

## Sheet: Summay_Liver
tissue	gene_list	gene_group	cmp_id	cmp_name	total	mapped_total	mapped_down	mapped_up	deg_total	deg_down	deg_up	gene_ratio	bg_ratio	pval	padj
liver	redox	all	v	H vs L (EP1)	316	216	120	96	1	0	1	1/216	69/34242	0.354073	NA
liver	redox	all	v_sham	H-Sham vs L-Sham	316	274	150	124	0	0	0	0/274	3/48976	1	NA
liver	redox	all	v_gh	H-GH vs L-GH	316	216	107	109	1	0	1	1/216	110/33922	0.505301	NA
liver	redox	all	gh_vl	L-GH vs L-Sham	316	218	110	108	43	22	21	43/218	4276/36037	0.000550652	NA
liver	redox	all	gh_vh	H-GH vs H-Sham	316	220	109	111	34	13	21	34/220	3604/35625	0.00834163	NA
liver	redox	Antioxidant	v	H vs L (EP1)	44	33	13	20	0	0	0	0/33	69/34242	1	1
liver	redox	Antioxidant	v_sham	H-Sham vs L-Sham	44	41	27	14	0	0	0	0/41	3/48976	1	1
liver	redox	Antioxidant	v_gh	H-GH vs L-GH	44	33	18	15	1	0	1	1/33	110/33922	0.101685	1
liver	redox	Antioxidant	gh_vl	L-GH vs L-Sham	44	33	16	17	7	4	3	7/33	4276/36037	0.088639	0.221598
liver	redox	Antioxidant	gh_vh	H-GH vs H-Sham	44	33	19	14	6	3	3	6/33	3604/35625	0.110565	0.368549
liver	redox	Thiol oxidoreductase	v	H vs L (EP1)	50	43	25	18	0	0	0	0/43	69/34242	1	1
liver	redox	Thiol oxidoreductase	v_sham	H-Sham vs L-Sham	50	47	32	15	0	0	0	0/47	3/48976	1	1
liver	redox	Thiol oxidoreductase	v_gh	H-GH vs L-GH	50	41	17	24	0	0	0	0/41	110/33922	1	1
liver	redox	Thiol oxidoreductase	gh_vl	L-GH vs L-Sham	50	42	31	11	4	3	1	4/42	4276/36037	0.750437	0.750437
liver	redox	Thiol oxidoreductase	gh_vh	H-GH vs H-Sham	50	41	26	15	5	4	1	5/41	3604/35625	0.401409	0.669015
liver	redox	GSH synthesis/recycling	v	H vs L (EP1)	8	8	6	2	0	0	0	0/8	69/34242	1	1
liver	redox	GSH synthesis/recycling	v_sham	H-Sham vs L-Sham	8	8	4	4	0	0	0	0/8	3/48976	1	1
liver	redox	GSH synthesis/recycling	v_gh	H-GH vs L-GH	8	8	4	4	0	0	0	0/8	110/33922	1	1
liver	redox	GSH synthesis/recycling	gh_vl	L-GH vs L-Sham	8	8	6	2	1	1	0	1/8	4276/36037	0.635985	0.70665
liver	redox	GSH synthesis/recycling	gh_vh	H-GH vs H-Sham	8	8	6	2	2	2	0	2/8	3604/35625	0.190357	0.458333
liver	redox	Redox system transcription factors	v	H vs L (EP1)	11	8	4	4	1	0	1	1/8	69/34242	0.0160089	0.160089
liver	redox	Redox system transcription factors	v_sham	H-Sham vs L-Sham	11	10	3	7	0	0	0	0/10	3/48976	1	1
liver	redox	Redox system transcription factors	v_gh	H-GH vs L-GH	11	8	4	4	0	0	0	0/8	110/33922	1	1
liver	redox	Redox system transcription factors	gh_vl	L-GH vs L-Sham	11	8	7	1	3	3	0	3/8	4276/36037	0.0590654	0.196885
liver	redox	Redox system transcription factors	gh_vh	H-GH vs H-Sham	11	9	7	2	2	2	0	2/9	3604/35625	0.229167	0.458333
liver	redox	NADPH oxidase family	v	H vs L (EP1)	23	15	8	7	0	0	0	0/15	69/34242	1	1
liver	redox	NADPH oxidase family	v_sham	H-Sham vs L-Sham	23	19	13	6	0	0	0	0/19	3/48976	1	1
liver	redox	NADPH oxidase family	v_gh	H-GH vs L-GH	23	15	6	9	0	0	0	0/15	110/33922	1	1
liver	redox	NADPH oxidase family	gh_vl	L-GH vs L-Sham	23	15	4	11	8	1	7	8/15	4276/36037	0.000115799	0.00115799
liver	redox	NADPH oxidase family	gh_vh	H-GH vs H-Sham	23	15	2	13	8	0	8	8/15	3604/35625	3.63923e-05	0.000363923
liver	redox	Heat shock protein	v	H vs L (EP1)	93	51	33	18	0	0	0	0/51	69/34242	1	1
liver	redox	Heat shock protein	v_sham	H-Sham vs L-Sham	93	69	24	45	0	0	0	0/69	3/48976	1	1
liver	redox	Heat shock protein	v_gh	H-GH vs L-GH	93	51	21	30	0	0	0	0/51	110/33922	1	1
liver	redox	Heat shock protein	gh_vl	L-GH vs L-Sham	93	52	19	33	7	5	2	7/52	4276/36037	0.422574	0.603677
liver	redox	Heat shock protein	gh_vh	H-GH vs H-Sham	93	52	22	30	4	2	2	4/52	3604/35625	0.784934	0.981167
liver	redox	Aquaporin	v	H vs L (EP1)	23	6	0	6	0	0	0	0/6	69/34242	1	1
liver	redox	Aquaporin	v_sham	H-Sham vs L-Sham	23	19	10	9	0	0	0	0/19	3/48976	1	1
liver	redox	Aquaporin	v_gh	H-GH vs L-GH	23	7	3	4	0	0	0	0/7	110/33922	1	1
liver	redox	Aquaporin	gh_vl	L-GH vs L-Sham	23	7	5	2	4	3	1	4/7	4276/36037	0.00514578	0.0257289
liver	redox	Aquaporin	gh_vh	H-GH vs H-Sham	23	8	7	1	1	0	1	1/8	3604/35625	0.574008	0.820011
liver	redox	DNA damage and repair	v	H vs L (EP1)	15	15	11	4	0	0	0	0/15	69/34242	1	1
liver	redox	DNA damage and repair	v_sham	H-Sham vs L-Sham	15	15	10	5	0	0	0	0/15	3/48976	1	1
liver	redox	DNA damage and repair	v_gh	H-GH vs L-GH	15	15	13	2	0	0	0	0/15	110/33922	1	1
liver	redox	DNA damage and repair	gh_vl	L-GH vs L-Sham	15	15	5	10	3	0	3	3/15	4276/36037	0.259728	0.43288
liver	redox	DNA damage and repair	gh_vh	H-GH vs H-Sham	15	15	6	9	0	0	0	0/15	3604/35625	1	1
liver	redox	Apoptosis	v	H vs L (EP1)	30	26	15	11	0	0	0	0/26	69/34242	1	1
liver	redox	Apoptosis	v_sham	H-Sham vs L-Sham	30	28	18	10	0	0	0	0/28	3/48976	1	1
liver	redox	Apoptosis	v_gh	H-GH vs L-GH	30	26	19	7	0	0	0	0/26	110/33922	1	1
liver	redox	Apoptosis	gh_vl	L-GH vs L-Sham	30	26	12	14	3	2	1	3/26	4276/36037	0.610635	0.70665
liver	redox	Apoptosis	gh_vh	H-GH vs H-Sham	30	26	10	16	0	0	0	0/26	3604/35625	1	1
liver	redox	Inflammation	v	H vs L (EP1)	19	11	5	6	0	0	0	0/11	69/34242	1	1
liver	redox	Inflammation	v_sham	H-Sham vs L-Sham	19	18	9	9	0	0	0	0/18	3/48976	1	1
liver	redox	Inflammation	v_gh	H-GH vs L-GH	19	12	2	10	0	0	0	0/12	110/33922	1	1
liver	redox	Inflammation	gh_vl	L-GH vs L-Sham	19	12	5	7	3	0	3	3/12	4276/36037	0.162671	0.325342
liver	redox	Inflammation	gh_vh	H-GH vs H-Sham	19	13	4	9	6	0	6	6/13	3604/35625	0.000976091	0.00488046

## Sheet: Summay_Muscle
tissue	gene_list	gene_group	cmp_id	cmp_name	total	mapped_total	mapped_down	mapped_up	deg_total	deg_down	deg_up	gene_ratio	bg_ratio	pval	padj
muscle	redox	all	v	H vs L (EP1)	316	200	68	132	0	0	0	0/200	16/29186	1	NA
muscle	redox	all	v_sham	H-Sham vs L-Sham	316	272	150	122	0	0	0	0/272	1/49029	1	NA
muscle	redox	all	v_gh	H-GH vs L-GH	316	274	89	185	0	0	0	0/274	0/48829	1	NA
muscle	redox	all	gh_vl	L-GH vs L-Sham	316	217	90	127	4	0	4	4/217	240/32326	0.0789747	NA
muscle	redox	all	gh_vh	H-GH vs H-Sham	316	216	56	160	17	1	16	17/216	511/31595	1.01153e-07	NA
muscle	redox	Antioxidant	v	H vs L (EP1)	44	31	5	26	0	0	0	0/31	16/29186	1	1
muscle	redox	Antioxidant	v_sham	H-Sham vs L-Sham	44	40	23	17	0	0	0	0/40	1/49029	1	1
muscle	redox	Antioxidant	v_gh	H-GH vs L-GH	44	40	11	29	0	0	0	0/40	0/48829	1	1
muscle	redox	Antioxidant	gh_vl	L-GH vs L-Sham	44	31	20	11	0	0	0	0/31	240/32326	1	1
muscle	redox	Antioxidant	gh_vh	H-GH vs H-Sham	44	31	5	26	0	0	0	0/31	511/31595	1	1
muscle	redox	Thiol oxidoreductase	v	H vs L (EP1)	50	39	6	33	0	0	0	0/39	16/29186	1	1
muscle	redox	Thiol oxidoreductase	v_sham	H-Sham vs L-Sham	50	49	30	19	0	0	0	0/49	1/49029	1	1
muscle	redox	Thiol oxidoreductase	v_gh	H-GH vs L-GH	50	45	7	38	0	0	0	0/45	0/48829	1	1
muscle	redox	Thiol oxidoreductase	gh_vl	L-GH vs L-Sham	50	41	21	20	0	0	0	0/41	240/32326	1	1
muscle	redox	Thiol oxidoreductase	gh_vh	H-GH vs H-Sham	50	40	7	33	2	0	2	2/40	511/31595	0.136516	0.227527
muscle	redox	GSH synthesis/recycling	v	H vs L (EP1)	8	8	1	7	0	0	0	0/8	16/29186	1	1
muscle	redox	GSH synthesis/recycling	v_sham	H-Sham vs L-Sham	8	8	7	1	0	0	0	0/8	1/49029	1	1
muscle	redox	GSH synthesis/recycling	v_gh	H-GH vs L-GH	8	8	1	7	0	0	0	0/8	0/48829	1	1
muscle	redox	GSH synthesis/recycling	gh_vl	L-GH vs L-Sham	8	8	3	5	0	0	0	0/8	240/32326	1	1
muscle	redox	GSH synthesis/recycling	gh_vh	H-GH vs H-Sham	8	8	0	8	1	0	1	1/8	511/31595	0.122308	0.227527
muscle	redox	Redox system transcription factors	v	H vs L (EP1)	11	6	5	1	0	0	0	0/6	16/29186	1	1
muscle	redox	Redox system transcription factors	v_sham	H-Sham vs L-Sham	11	7	6	1	0	0	0	0/7	1/49029	1	1
muscle	redox	Redox system transcription factors	v_gh	H-GH vs L-GH	11	10	2	8	0	0	0	0/10	0/48829	1	1
muscle	redox	Redox system transcription factors	gh_vl	L-GH vs L-Sham	11	7	4	3	0	0	0	0/7	240/32326	1	1
muscle	redox	Redox system transcription factors	gh_vh	H-GH vs H-Sham	11	7	2	5	1	0	1	1/7	511/31595	0.107876	0.227527
muscle	redox	NADPH oxidase family	v	H vs L (EP1)	23	9	4	5	0	0	0	0/9	16/29186	1	1
muscle	redox	NADPH oxidase family	v_sham	H-Sham vs L-Sham	23	17	2	15	0	0	0	0/17	1/49029	1	1
muscle	redox	NADPH oxidase family	v_gh	H-GH vs L-GH	23	18	4	14	0	0	0	0/18	0/48829	1	1
muscle	redox	NADPH oxidase family	gh_vl	L-GH vs L-Sham	23	13	0	13	0	0	0	0/13	240/32326	1	1
muscle	redox	NADPH oxidase family	gh_vh	H-GH vs H-Sham	23	13	3	10	4	0	4	4/13	511/31595	4.30611e-05	0.000430611
muscle	redox	Heat shock protein	v	H vs L (EP1)	93	56	27	29	0	0	0	0/56	16/29186	1	1
muscle	redox	Heat shock protein	v_sham	H-Sham vs L-Sham	93	76	45	31	0	0	0	0/76	1/49029	1	1
muscle	redox	Heat shock protein	v_gh	H-GH vs L-GH	93	80	40	40	0	0	0	0/80	0/48829	1	1
muscle	redox	Heat shock protein	gh_vl	L-GH vs L-Sham	93	62	20	42	3	0	3	3/62	240/32326	0.0110776	0.110776
muscle	redox	Heat shock protein	gh_vh	H-GH vs H-Sham	93	62	20	42	6	0	6	6/62	511/31595	0.00049651	0.00248255
muscle	redox	Aquaporin	v	H vs L (EP1)	23	6	2	4	0	0	0	0/6	16/29186	1	1
muscle	redox	Aquaporin	v_sham	H-Sham vs L-Sham	23	13	4	9	0	0	0	0/13	1/49029	1	1
muscle	redox	Aquaporin	v_gh	H-GH vs L-GH	23	12	6	6	0	0	0	0/12	0/48829	1	1
muscle	redox	Aquaporin	gh_vl	L-GH vs L-Sham	23	4	2	2	0	0	0	0/4	240/32326	1	1
muscle	redox	Aquaporin	gh_vh	H-GH vs H-Sham	23	4	2	2	1	1	0	1/4	511/31595	0.0631441	0.21048
muscle	redox	DNA damage and repair	v	H vs L (EP1)	15	12	4	8	0	0	0	0/12	16/29186	1	1
muscle	redox	DNA damage and repair	v_sham	H-Sham vs L-Sham	15	15	12	3	0	0	0	0/15	1/49029	1	1
muscle	redox	DNA damage and repair	v_gh	H-GH vs L-GH	15	15	3	12	0	0	0	0/15	0/48829	1	1
muscle	redox	DNA damage and repair	gh_vl	L-GH vs L-Sham	15	15	5	10	1	0	1	1/15	240/32326	0.105782	0.528908
muscle	redox	DNA damage and repair	gh_vh	H-GH vs H-Sham	15	15	2	13	0	0	0	0/15	511/31595	1	1
muscle	redox	Apoptosis	v	H vs L (EP1)	30	24	13	11	0	0	0	0/24	16/29186	1	1
muscle	redox	Apoptosis	v_sham	H-Sham vs L-Sham	30	29	16	13	0	0	0	0/29	1/49029	1	1
muscle	redox	Apoptosis	v_gh	H-GH vs L-GH	30	29	9	20	0	0	0	0/29	0/48829	1	1
muscle	redox	Apoptosis	gh_vl	L-GH vs L-Sham	30	25	9	16	0	0	0	0/25	240/32326	1	1
muscle	redox	Apoptosis	gh_vh	H-GH vs H-Sham	30	25	7	18	1	0	1	1/25	511/31595	0.334887	0.418608
muscle	redox	Inflammation	v	H vs L (EP1)	19	9	1	8	0	0	0	0/9	16/29186	1	1
muscle	redox	Inflammation	v_sham	H-Sham vs L-Sham	19	18	5	13	0	0	0	0/18	1/49029	1	1
muscle	redox	Inflammation	v_gh	H-GH vs L-GH	19	17	6	11	0	0	0	0/17	0/48829	1	1
muscle	redox	Inflammation	gh_vl	L-GH vs L-Sham	19	11	6	5	0	0	0	0/11	240/32326	1	1
muscle	redox	Inflammation	gh_vh	H-GH vs H-Sham	19	11	8	3	1	0	1	1/11	511/31595	0.164221	0.234601
